# Supplementary material for: Molecular investigation of infection sources and transmission chains of brucellosis in Zhejiang, China
Source: Emerg Microbes Infect. 2020 May 7;9(1):889–99. doi: 10.1080/22221751.2020.1754137 (PMC7241503; doi:10.1080/22221751.2020.1754137)
Supplement: Supplemental Material [file TEMI_A_1754137_SM0954.zip]

Archive with 6 entries (6 files):
- Supplementary fig. 1.tif
- Supplementary table1-5.docx
- Table S1.xlsx
- Table S2.xlsx
- Table S3.xlsx
- Table S4.xlsx
