# Supplementary material for: Molecular investigation of infection sources and transmission chains of brucellosis in Zhejiang, China
Source: Emerg Microbes Infect. 2020 May 7;9(1):889–99. doi: 10.1080/22221751.2020.1754137 (PMC7241503; doi:10.1080/22221751.2020.1754137)
Supplement: Supplemental Material [file TEMI_A_1754137_SM0954.zip › Table S1.xlsx]

## Sheet: Sheet1
Table S1. Table representing strain identification codes (Key), MLVA-8 data, MLVA-11 data, biovars, and year of isolation for 118 Brucella isolates.
key	GT	bruce06	bruce08	bruce11	bruce12	bruce42	bruce43	bruce45	bruce55	bruce18	bruce19	bruce21	bruce04	bruce07	bruce09	bruce16	bruce30	Panel 1	MLVA-11	Species/biovars	Host	Isolatedin	Year
ZJBr012	2	4	5	3	12	2	2	3	1	6	43	8	4	6	7	3	3	36	72	B. abortus bv. 3/6	Human	Hangzhou	2008
ZJBr110	65	1	5	3	13	3	2	3	2	4	41	8	6	4	5	5	8	43	125	B. melitensis bv. 3	Human	Hangzhou	2015
ZJBr087	11	1	5	3	13	2	2	3	2	4	41	8	5	4	3	4	9	42	116	B. melitensis bv. 3	Human	Hangzhou	2015
ZJBr055	66	1	5	3	13	2	2	3	1	4	41	8	5	4	8	3	3	8-N2	N2	B. melitensis bv. 3	Human	Hangzhou	2014
ZJBr095	28	1	5	3	13	2	2	3	2	4	41	8	6	4	3	4	5	42	116	B. melitensis bv. 3	Human	Hangzhou	2015
ZJBr109	16	1	5	3	13	2	2	3	2	4	41	8	5	4	3	5	5	42	116	B. melitensis bv. 3	Human	Hangzhou	2015
ZJBr114	56	1	5	3	13	2	2	2	2	4	41	8	3	4	3	5	5	8-N1	N1	B. melitensis bv. 3	Human	Hangzhou	2015
ZJBr015	64	1	5	3	13	3	2	3	2	4	41	8	6	4	9	4	6	43	125	B. melitensis bv. 3	Human	Hangzhou	2010
ZJBr025	8	1	5	3	13	2	2	3	2	4	41	8	5	4	3	9	6	42	116	B. melitensis bv. 3	Human	Hangzhou Xihu district	2011
ZJBr093	16	1	5	3	13	2	2	3	2	4	41	8	5	4	3	5	5	42	116	B. melitensis bv. 3	Human	Hangzhou Fuyang district	2015
ZJBr112	16	1	5	3	13	2	2	3	2	4	41	8	5	4	3	5	5	42	116	B. melitensis bv. 3	Human	Hangzhou Fuyang district	2015
ZJBr116	62	1	5	3	13	2	3	3	2	4	41	8	4	5	3	5	4	63	111	B. melitensis bv. 3	Human	Hangzhou Gongshu district	2007
ZJBr074	61	1	5	3	13	2	2	3	2	4	41	8	6	5	3	5	4	42	116	B. melitensis bv. 3	Human	Hangzhou Jiande county	2014
ZJBr091	48	1	5	3	13	2	2	3	2	4	41	8	4	4	3	6	5	42	116	B. melitensis bv. 3	Human	Hangzhou Jianggan district	2015
ZJBr013	43	1	5	3	13	2	2	3	2	4	41	8	4	4	3	6	6	42	116	B. melitensis bv. 3	Human	Hangzhou Linan county	2009
ZJBr113	52	1	5	3	13	2	2	3	2	4	41	8	4	4	3	5	7	42	116	B. melitensis bv. 3	Human	Hangzhou Tonglu county	2015
ZJBr024	28	1	5	3	13	2	2	3	2	4	41	8	6	4	3	4	5	42	116	B. melitensis bv. 3	Human	Hangzhou Xiacheng district	2011
ZJBr115	43	1	5	3	13	2	2	3	2	4	41	8	4	4	3	6	6	42	116	B. melitensis bv. 3	Human	Hangzhou Xiacheng district	2009
ZJBr043	59	1	5	3	13	2	2	3	2	4	41	8	4	4	8	4	4	42	116	B. melitensis bv. 3	Human	Hangzhou Xiaoshan conuty	2012
ZJBr073	15	1	5	3	13	2	2	3	2	4	41	8	5	4	3	6	5	42	116	B. melitensis bv. 3	Human	Hangzhou Xiaoshan conuty	2014
ZJBr066	19	1	5	3	13	2	2	3	2	4	41	8	9	4	3	7	5	42	116	B. melitensis bv. 3	Human	Hangzhou Xiasha avenue	2014
ZJBr075	6	1	5	3	13	2	2	3	2	4	41	8	5	4	3	7	6	42	116	B. melitensis bv. 3	Human	Hangzhou Xiasha avenue	2014
ZJBr108	28	1	5	3	13	2	2	3	2	4	41	8	6	4	3	4	5	42	116	B. melitensis bv. 3	Human	Hangzhou Xiasha avenue	2015
ZJBr106	58	1	4	3	13	2	2	3	2	4	41	8	8	4	3	3	5	115	387	B. melitensis bv. 3	Human	Hangzhou Xiasha svenue	2015
ZJBr078	36	1	5	3	13	2	2	3	2	4	41	8	6	4	3	7	6	42	116	B. melitensis bv. 3	Human	Hangzhou Xihu district	2014
ZJBr077	46	1	5	3	13	2	2	3	2	4	41	8	4	4	3	8	5	42	116	B. melitensis bv. 3	Human	Hangzhou Xihu district (shanxi）	2014
ZJBr057	5	1	5	3	13	2	2	3	2	4	41	8	5	4	3	7	10	42	116	B. melitensis bv. 1	Human	Hangzhou Yuhang district	2014
ZJBr058	5	1	5	3	13	2	2	3	2	4	41	8	5	4	3	7	10	42	116	B. melitensis bv. 1	Human	Hangzhou Yuhang district	2014
ZJBr083	14	1	5	3	13	2	2	3	2	4	41	8	5	4	3	3	5	42	116	B. melitensis bv. 1	Human	Hangzhou Yuhang district	2015
ZJBr086	41	1	5	3	13	2	2	3	2	4	41	8	6	4	3	6	6	42	116	B. melitensis bv. 1	Human	Hangzhou Yuhang district	2015
ZJBr032	28	1	5	3	13	2	2	3	2	4	41	8	6	4	3	4	5	42	116	B. melitensis bv. 3	Human	Hangzhou Yuhang district	2012
ZJBr036	60	1	5	3	13	2	2	3	2	4	41	8	6	5	3	7	8	42	116	B. melitensis bv. 3	Human	Hangzhou Yuhang district	2012
ZJBr009	63	1	5	3	13	3	2	3	2	4	41	8	6	4	5	4	7	43	125	B. melitensis bv. 3	Human	Hangzhou Yuhang district	2007
ZJBr010	30	1	5	3	13	2	2	3	2	4	41	8	7	4	3	4	5	42	116	B. melitensis bv. 3	Human	Hangzhou Yuhang district	2008
ZJBr049	28	1	5	3	13	2	2	3	2	4	41	8	6	4	3	4	5	42	116	B. melitensis bv. 3	Human	Hangzhou Yuhang district	2013
ZJBr063	24	1	5	3	13	2	2	3	2	4	41	8	6	4	3	3	5	42	116	B. melitensis bv. 3	Human	Hangzhou Yuhang district	2014
ZJBr071	37	1	5	3	13	2	2	3	2	4	41	8	6	4	3	3	6	42	116	B. melitensis bv. 3	Human	Hangzhou Yuhang district	2014
ZJBr084	33	1	5	3	13	2	2	3	2	4	41	8	7	4	3	4	8	42	116	B. melitensis bv. 3	Human	Hangzhou Yuhang district	2015
ZJBr088	27	1	5	3	13	2	2	3	2	4	41	8	8	4	3	4	5	42	116	B. melitensis bv. 3	Human	Hangzhou Yuhang district	2015
ZJBr092	31	1	5	3	13	2	2	3	2	4	41	8	4	4	3	4	5	42	116	B. melitensis bv. 3	Human	Hangzhou Yuhang district	2015
ZJBr094	28	1	5	3	13	2	2	3	2	4	41	8	6	4	3	4	5	42	116	B. melitensis bv. 3	Human	Hangzhou Yuhang district	2015
ZJBr105	29	1	5	3	13	2	2	3	2	4	41	8	5	4	3	4	5	42	116	B. melitensis bv. 3	Human	Hangzhou Yuhang district	2015
ZJBr089	23	1	5	3	13	2	2	3	2	4	41	8	6	4	3	5	9	42	116	B. melitensis bv. 3	Human	Huzhou Deqing county	2015
ZJBr090	15	1	5	3	13	2	2	3	2	4	41	8	5	4	3	6	5	42	116	B. melitensis bv. 3	Human	Huzhou Deqing county	2015
ZJBr079	28	1	5	3	13	2	2	3	2	4	41	8	6	4	3	4	5	42	116	B. melitensis bv. 3	Human	Jiaxing Nanhu district	2014
ZJBr080	28	1	5	3	13	2	2	3	2	4	41	8	6	4	3	4	5	42	116	B. melitensis bv. 3	Human	Jiaxing Nanhu district	2014
ZJBr081	28	1	5	3	13	2	2	3	2	4	41	8	6	4	3	4	5	42	116	B. melitensis bv. 3	Human	Jiaxing Nanhu district	2014
ZJBr041	13	1	5	3	13	2	2	3	2	4	41	8	6	4	3	6	5	42	116	B. melitensis bv. 3	Human	Jiaxing Pinghu city	2012
ZJBr042	60	1	5	3	13	2	2	3	2	4	41	8	6	5	3	7	8	42	116	B. melitensis bv. 3	Human	Jiaxing Pinghu city	2012
ZJBr099	28	1	5	3	13	2	2	3	2	4	41	8	6	4	3	4	5	42	116	B. melitensis bv. 3	Hu Sheep	Jiaxing Tongxiang city	2015
ZJBr100	28	1	5	3	13	2	2	3	2	4	41	8	6	4	3	4	5	42	116	B. melitensis bv. 3	Hu Sheep	Jiaxing Tongxiang city	2015
ZJBr101	28	1	5	3	13	2	2	3	2	4	41	8	6	4	3	4	5	42	116	B. melitensis bv. 3	Hu Sheep	Jiaxing Tongxiang city	2015
ZJBr102	28	1	5	3	13	2	2	3	2	4	41	8	6	4	3	4	5	42	116	B. melitensis bv. 3	Hu Sheep	Jiaxing Tongxiang city	2015
ZJBr103	28	1	5	3	13	2	2	3	2	4	41	8	6	4	3	4	5	42	116	B. melitensis bv. 3	Hu Sheep	Jiaxing Tongxiang city	2015
ZJBr104	28	1	5	3	13	2	2	3	2	4	41	8	6	4	3	4	5	42	116	B. melitensis bv. 3	Hu Sheep	Jiaxing Tongxiang city	2015
ZJBr052	3	4	5	3	12	2	2	3	3	7	43	8	5	5	3	3	3	112	326	B. abortus bv. 7	Human	Jiaxing Tongxiang city	2013
ZJBr044	38	1	5	3	13	2	2	3	2	4	41	8	6	4	3	4	6	42	116	B. melitensis bv. 3	Human	Jiaxing Tongxiang city	2012
ZJBr072	28	1	5	3	13	2	2	3	2	4	41	8	6	4	3	4	5	42	116	B. melitensis bv. 3	Human	Jiaxing Tongxiang city	2014
ZJBr076	28	1	5	3	13	2	2	3	2	4	41	8	6	4	3	4	5	42	116	B. melitensis bv. 3	Human	Jiaxing Tongxiang city	2014
ZJBr111	7	1	5	3	13	2	2	3	2	4	41	8	5	4	3	5	8	42	116	B. melitensis bv. 3	Human	Jiaxing Tongxiang city	2015
ZJBr011	30	1	5	3	13	2	2	3	2	4	41	8	7	4	3	4	5	42	116	B. melitensis bv. 3	Human	Jinhua Dongyang county	2008
ZJBr050	49	1	5	3	13	2	2	3	2	4	41	8	7	4	3	5	9	42	116	B. melitensis bv. 3	Human	Jinhua Dongyang county	2013
ZJBr040	15	1	5	3	13	2	2	3	2	4	41	8	5	4	3	6	5	42	116	B. melitensis bv. 1	Human	Jinhua Jindong district	2012
ZJBr059	4	1	5	3	13	2	2	3	2	4	41	8	5	4	3	7	8	42	116	B. melitensis bv. 3	Human	Jinhua Jindong district（xinjiang）	2014
ZJBr060	38	1	5	3	13	2	2	3	2	4	41	8	6	4	3	4	6	42	116	B. melitensis bv. 3	Human	Jinhua Jindong district（xinjiang）	2014
ZJBr053	14	1	5	3	13	2	2	3	2	4	41	8	5	4	3	3	5	42	116	B. melitensis bv. 3	Human	Jinhua Lanxi city	2013
ZJBr003	1	4	5	3	12	2	2	3	1	6	43	8	4	5	11	3	5	36	72	B. abortus bv. 3/6	Human	Jinhua Wucheng district	2006
ZJBr004	1	4	5	3	12	2	2	3	1	6	43	8	4	5	11	3	5	36	72	B. abortus bv. 3/6	Human	Jinhua Wucheng district	2006
ZJBr039	15	1	5	3	13	2	2	3	2	4	41	8	5	4	3	6	5	42	116	B. melitensis bv. 1	Human	Jinhua WuCheng district	2012
ZJBr045	17	1	5	3	13	2	2	3	2	4	46	8	5	4	3	6	5	42	297	B. melitensis bv. 1	Human	Jinhua Wucheng district	2012
ZJBr030	39	1	5	3	13	2	2	3	2	4	41	8	6	4	3	9	6	42	116	B. melitensis bv. 3	Human	Jinhua Wucheng district	2011
ZJBr034	17	1	5	3	13	2	2	3	2	4	46	8	5	4	3	6	5	42	297	B. melitensis bv. 3	Human	Jinhua Wucheng district	2012
ZJBr038	10	1	5	3	13	2	2	3	2	4	41	8	5	4	3	3	7	42	116	B. melitensis bv. 3	Human	Jinhua Wucheng district	2012
ZJBr047	37	1	5	3	13	2	2	3	2	4	41	8	6	4	3	3	6	42	116	B. melitensis bv. 3	Dog	Jinhua Wucheng district	2012
ZJBr107	35	1	5	3	13	2	2	3	2	4	41	8	8	4	3	4	8	42	116	B. melitensis bv. 3	Human	Lishui Liandu district	2015
ZJBr069	47	1	5	3	13	2	2	3	2	4	41	8	4	4	3	3	5	42	116	B. melitensis bv. 3	Human	Ningbo	2014
ZJBr002	32	1	5	3	13	2	2	3	2	4	41	8	7	4	3	4	3	42	116	B. melitensis bv. 3	Human	Ningbo Cixi city	2005
ZJBr027	12	1	5	3	13	2	2	3	2	4	41	8	3	4	3	6	5	42	116	B. melitensis bv. 3	Human	Ningbo Cixi city	2011
ZJBr035	40	1	5	3	13	2	2	3	2	4	41	8	6	4	3	5	6	42	116	B. melitensis bv. 3	Human	Ningbo Jiangdong county	2012
ZJBr037	28	1	5	3	13	2	2	3	2	4	41	8	6	4	3	4	5	42	116	B. melitensis bv. 3	Human	Ningbo Ninghai city	2012
ZJBr070	9	1	5	3	13	2	2	3	2	4	41	8	5	4	3	5	6	42	116	B. melitensis bv. 3	Human	Ningbo Yinzhou district	2014
ZJBr064	50	1	5	3	13	2	2	3	2	4	41	8	7	4	3	5	7	42	116	B. melitensis bv. 3	Human	Ningbo Yuyao city	2014
ZJBr067	28	1	5	3	13	2	2	3	2	4	41	8	6	4	3	4	5	42	116	B. melitensis bv. 3	Human	Quzhou Jiangshan county	2014
ZJBr017	25	1	5	3	13	2	2	3	2	4	41	8	6	4	3	4	4	42	116	B. melitensis bv. 3	Human	Quzhou Longyou country	2011
ZJBr018	25	1	5	3	13	2	2	3	2	4	41	8	6	4	3	4	4	42	116	B. melitensis bv. 3	Human	Quzhou Longyou country	2011
ZJBr019	25	1	5	3	13	2	2	3	2	4	41	8	6	4	3	4	4	42	116	B. melitensis bv. 3	Human	Quzhou Longyou country	2011
ZJBr020	25	1	5	3	13	2	2	3	2	4	41	8	6	4	3	4	4	42	116	B. melitensis bv. 3	Human	Quzhou Longyou country	2011
ZJBr021	25	1	5	3	13	2	2	3	2	4	41	8	6	4	3	4	4	42	116	B. melitensis bv. 3	Human	Quzhou Longyou country	2011
ZJBr022	25	1	5	3	13	2	2	3	2	4	41	8	6	4	3	4	4	42	116	B. melitensis bv. 3	Goat	Quzhou Longyou country	2011
ZJBr023	22	1	5	3	13	2	2	3	2	4	41	8	6	4	3	5	5	42	116	B. melitensis bv. 3	Goat	Quzhou Longyou country	2011
ZJBr117	25	1	5	3	13	2	2	3	2	4	41	8	6	4	3	4	4	42	116	B. melitensis bv. 3	Human	Quzhou Longyou country	2011
ZJBr016	29	1	5	3	13	2	2	3	2	4	41	8	5	4	3	4	5	42	116	B. melitensis bv. 3	Human	Shandong Jinning county	2010
ZJBr118	46	1	5	3	13	2	2	3	2	4	41	8	4	4	3	8	5	42	116	B. melitensis bv. 3	Human	Shanxi Qingxu county	2015
ZJBr046	42	1	5	3	13	2	2	3	2	4	41	8	7	4	3	3	6	42	116	B. melitensis bv. 1	Human	Shaoxing Shangyu district	2012
ZJBr006	20	1	5	3	13	2	2	3	2	4	41	8	8	4	3	5	5	42	116	B. melitensis bv. 3	Human	Shaoxing Shangyu district	2006
ZJBr014	29	1	5	3	13	2	2	3	2	4	41	8	5	4	3	4	5	42	116	B. melitensis bv. 3	Human	Shaoxing Shangyu district	2009
ZJBr026	22	1	5	3	13	2	2	3	2	4	41	8	6	4	3	5	5	42	116	B. melitensis bv. 3	Human	Shaoxing Shangyu district	2011
ZJBr028	21	1	5	3	13	2	2	3	2	4	41	8	3	4	3	5	5	42	116	B. melitensis bv. 3	Human	Shaoxing Shangyu district	2011
ZJBr029	22	1	5	3	13	2	2	3	2	4	41	8	6	4	3	5	5	42	116	B. melitensis bv. 3	Human	Shaoxing Shangyu district	2011
ZJBr031	42	1	5	3	13	2	2	3	2	4	41	8	7	4	3	3	6	42	116	B. melitensis bv. 3	Human	Shaoxing Shangyu district	2012
ZJBr048	53	1	5	3	13	2	2	3	2	4	41	8	7	4	6	5	6	42	116	B. melitensis bv. 3	Human	Shaoxing Shangyu district	2013
ZJBr061	18	1	5	3	13	2	2	3	2	4	41	8	9	4	3	6	8	42	116	B. melitensis bv. 3	Human	Shaoxing Shangyu district	2014
ZJBr062	54	1	5	3	13	3	2	3	2	4	41	8	7	4	6	5	6	43	125	B. melitensis bv. 3	Human	Shaoxing Shangyu district	2014
ZJBr068	55	1	5	3	13	3	2	3	2	4	41	8	7	4	3	5	6	43	125	B. melitensis bv. 3	Human	Shaoxing Shangyu district	2014
ZJBr001	26	1	5	3	13	2	2	3	2	4	41	8	6	4	3	4	3	42	116	B. melitensis bv. 3	Human	Shaoxing Shengzhou city	2005
ZJBr007	16	1	5	3	13	2	2	3	2	4	41	8	5	4	3	5	5	42	116	B. melitensis bv. 3	Human	Shaoxing Shengzhou city	2006
ZJBr051	36	1	5	3	13	2	2	3	2	4	41	8	6	4	3	7	6	42	116	B. melitensis bv. 3	Human	Shaoxing Shengzhou city	2013
ZJBr065	51	1	5	3	13	2	2	3	2	4	41	8	7	4	3	5	4	42	116	B. melitensis bv. 3	Human	Taizhou Huangyan county	2014
ZJBr033	34	1	5	3	13	2	2	3	2	4	41	8	7	4	3	4	7	42	116	B. melitensis bv. 3	Human	Taizhou Tiantai County	2012
ZJBr008	62	1	5	3	13	2	3	3	2	4	41	8	4	5	3	5	4	63	111	B. melitensis bv. 3	Human	Wenzhou Wencheng county	2007
ZJBr085	27	1	5	3	13	2	2	3	2	4	41	8	8	4	3	4	5	42	116	B. melitensis bv. 3	Human	Wenzhou Wencheng county	2015
ZJBr005	57	1	5	3	13	2	2	3	2	4	43	8	8	4	3	4	6	42	108	B. melitensis bv. 3	Human	Wenzhou Yuèqīng county	2006
ZJBr096	4	1	5	3	13	2	2	3	2	4	41	8	5	4	3	7	8	42	116	B. melitensis bv. 3	Sheep	Xinjiang	2015
ZJBr097	4	1	5	3	13	2	2	3	2	4	41	8	5	4	3	7	8	42	116	B. melitensis bv. 3	Sheep	Xinjiang	2015
ZJBr098	4	1	5	3	13	2	2	3	2	4	41	8	5	4	3	7	8	42	116	B. melitensis bv. 3	Sheep	Xinjiang	2015
ZJBr082	45	1	5	3	13	2	2	3	2	4	41	8	4	4	3	10	6	42	116	B. melitensis bv. 3	Human	Yiwu Fotang town	2014
ZJBr054	22	1	5	3	13	2	2	3	2	4	41	8	6	4	3	5	5	42	116	B. melitensis bv. 3	Human	Yiwu Jiangdong county	2014
ZJBr056	44	1	5	3	13	2	2	3	2	4	41	8	4	4	3	12	6	42	116	B. melitensis bv. 3	Human	Yiwu Choucheng	2014
