# Supplementary material for: Molecular investigation of infection sources and transmission chains of brucellosis in Zhejiang, China
Source: Emerg Microbes Infect. 2020 May 7;9(1):889–99. doi: 10.1080/22221751.2020.1754137 (PMC7241503; doi:10.1080/22221751.2020.1754137)
Supplement: Supplemental Material [file TEMI_A_1754137_SM0954.zip › Table S2.xlsx]

## Sheet: Sheet1
Table S2. 1 344 Chinese Brucella melitensis strains were used to construct the MST.
Key	Bruce6	Bruce8	Bruce11	Bruce12	Bruce42	Bruce43	Bruce45	Bruce55	Bruce18	Bruce19	Bruce21	Bruce4	Bruce7	Bruce9	Bruce16	Bruce30	Panel 1	MLVA-11	Species-biovar	Host	Isolatedin	Year
CBm0311	1	5	3	13	2	2	3	2	4	41	8	9	4	3	5	4	42	116	B. melitensis bv. 3	Human	Beijing	2006
CBm1272	1	5	3	13	2	2	3	2	4	41	8	3	4	2	3	7	42	116	B. melitensis bv. 1	Human	Beijing	2017
CBm1273	1	5	3	13	2	2	3	2	4	41	8	3	4	2	3	7	42	116	B. melitensis bv. 1	Human	Beijing	2017
CBm1274	1	5	3	13	2	2	3	2	4	41	8	3	4	2	3	7	42	116	B. melitensis bv. 1	Human	Beijing	2017
CBm1033	1	5	3	13	2	2	3	2	4	41	8	5	4	3	7	7	42	116	B. melitensis bv. 2	Human	Chongqing	2014
CBm1034	1	5	3	13	2	2	3	2	4	42	8	4	4	3	7	7	42	108	B. melitensis bv. 3	Sheep	Chongqing	2014
CBm1035	1	5	3	13	2	2	3	2	4	42	8	4	4	3	7	4	42	108	B. melitensis bv. 3	Sheep	Chongqing	2014
CBm1036	1	5	3	13	2	2	3	2	4	41	8	4	4	3	6	7	42	116	B. melitensis bv. 3	Sheep	Chongqing	2014
CBm0397	1	5	3	14	3	2	3	2	4	41	8	7	4	11	3	6	61	N21	B. melitensis bv. 2	Human	Fujian	2008
CBm0398	1	4	3	13	2	2	3	2	4	42	8	8	4	3	3	6	115	N30	B. melitensis bv. 2	Human	Fujian	2008
CBm0459	1	5	3	13	2	2	3	2	4	41	8	5	4	3	6	7	42	116	B. melitensis bv. 1	Human	Fujian	2009
CBm0460	1	5	3	13	2	2	3	2	4	41	8	5	8	3	5	4	42	116	B. melitensis bv. 3	Human	Fujian	2009
CBm0461	1	5	3	13	2	2	3	2	4	41	8	4	4	3	4	8	42	116	B. melitensis bv. 3	Human	Fujian	2009
CBm0462	1	5	3	13	2	2	3	2	4	41	8	4	4	7	4	6	42	116	B. melitensis bv. 3	Human	Fujian	2009
CBm0463	1	5	3	13	2	2	3	2	4	41	8	4	4	3	4	6	42	116	B. melitensis bv. 3	Human	Fujian	2009
CBm0464	1	5	3	13	2	2	3	2	4	41	8	4	4	7	4	4	42	116	B. melitensis bv. 3	Human	Fujian	2009
CBm0465	1	5	3	13	2	2	3	2	4	46	8	5	4	3	5	5	42	297	B. melitensis bv. 3	Human	Fujian	2009
CBm0466	1	5	3	13	2	2	3	2	4	41	8	4	4	9	4	5	42	116	B. melitensis bv. 3	Human	Fujian	2009
CBm0467	1	5	3	13	2	2	3	2	4	41	8	4	4	3	4	6	42	116	B. melitensis bv. 3	Human	Fujian	2009
CBm0468	1	5	3	13	2	2	3	2	4	41	8	4	4	7	4	4	42	116	B. melitensis bv. 3	Human	Fujian	2009
CBm0469	1	5	3	13	3	1	3	2	4	41	8	4	4	9	4	6	58	120	B. melitensis bv. 3	Human	Fujian	2009
CBm0470	1	4	3	13	2	2	3	2	4	41	7	4	3	7	3	5	115	N33	B. melitensis bv. 3	Human	Fujian	2009
CBm1321	1	5	3	13	2	2	3	2	4	41	8	7	4	3	5	5	42	116	B. melitensis bv. 3	Human	Fujian	2018
CBm1322	1	5	3	13	2	2	3	2	4	41	8	6	4	3	4	6	42	116	B. melitensis bv. 3	Human	Fujian	2018
CBm1323	1	5	3	13	2	2	3	2	4	41	8	5	4	3	4	5	42	116	B. melitensis bv. 3	Human	Fujian	2018
CBm1324	1	5	3	13	2	2	3	2	4	41	8	6	5	3	6	4	42	116	B. melitensis bv. 3	Human	Fujian	2018
CBm1177	1	5	3	13	2	2	3	2	4	41	8	3	5	3	7	5	42	116	B. melitensis bv. 3	Sheep	Gansu	2016
CBm1178	1	5	3	13	2	2	3	2	4	41	8	2	1	3	4	5	42	116	B. melitensis bv. 3	Sheep	Gansu	2016
CBm1179	1	5	3	13	2	2	3	2	4	41	8	4	3	2	5	6	42	116	B. melitensis bv. 3	Sheep	Gansu	2016
CBm1180	1	5	3	13	2	2	3	2	4	41	8	4	3	2	5	6	42	116	B. melitensis bv. 3	Sheep	Gansu	2016
CBm1181	1	5	3	13	2	2	3	2	4	41	8	6	3	3	7	5	42	116	B. melitensis bv. 3	Sheep	Gansu	2016
CBm1182	1	5	3	13	2	2	3	2	4	41	8	7	3	2	3	5	42	116	B. melitensis bv. 3	Sheep	Gansu	2016
CBm1183	1	5	3	13	2	2	3	2	4	41	8	7	3	2	3	5	42	116	B. melitensis bv. 3	Sheep	Gansu	2016
CBm1184	1	5	3	13	2	2	3	2	4	41	8	3	5	3	7	5	42	116	B. melitensis bv. 3	Sheep	Gansu	2016
CBm1185	1	5	3	13	2	2	3	2	4	41	8	7	3	2	3	5	42	116	B. melitensis bv. 3	Sheep	Gansu	2016
CBm1186	1	5	3	13	2	2	3	2	4	41	8	7	3	2	3	5	42	116	B. melitensis bv. 3	Sheep	Gansu	2016
CBm1187	1	5	3	13	2	2	3	2	4	41	8	2	1	3	4	5	42	116	B. melitensis bv. 3	Sheep	Gansu	2016
CBm1188	1	5	3	13	2	2	3	2	4	41	8	4	3	2	5	6	42	116	B. melitensis bv. 3	Sheep	Gansu	2016
CBm1189	1	5	3	13	2	2	3	2	4	41	8	4	3	2	5	6	42	116	B. melitensis bv. 3	Sheep	Gansu	2016
CBm1190	1	5	3	13	2	2	3	2	4	41	8	6	3	3	7	5	42	116	B. melitensis bv. 3	Sheep	Gansu	2016
CBm1191	1	5	3	12	2	2	3	2	4	41	8	7	3	2	4	4	45	115	B. melitensis bv. 3	Sheep	Gansu	2016
CBm1192	1	5	3	12	2	2	3	2	4	41	8	7	3	2	4	4	45	115	B. melitensis bv. 3	Sheep	Gansu	2016
CBm1193	3	4	2	13	4	2	3	3	4	38	8	2	4	7	2	6	47	N50	B. melitensis bv. 1	Sheep	Gansu	2016
CBm1194	3	4	2	13	4	2	3	3	4	38	8	2	4	7	2	6	47	N50	B. melitensis bv. 1	Sheep	Gansu	2016
CBm1195	1	5	3	13	2	3	3	2	4	41	8	5	3	2	2	5	63	111	B. melitensis bv. 3	Sheep	Gansu	2016
CBm1196	1	5	3	13	2	3	3	2	4	41	8	2	5	3	7	5	63	111	B. melitensis bv. 3	Sheep	Gansu	2016
CBm1197	1	5	3	13	2	3	3	2	4	41	8	6	4	3	3	5	63	111	B. melitensis bv. 3	Sheep	Gansu	2016
CBm1198	1	5	3	13	2	3	3	2	4	41	8	6	3	2	2	5	63	111	B. melitensis bv. 3	Sheep	Gansu	2016
CBm1199	1	5	3	13	2	3	3	2	4	41	8	6	4	3	3	5	63	111	B. melitensis bv. 3	Sheep	Gansu	2016
CBm1200	1	5	3	13	2	3	3	2	4	41	8	6	3	2	2	5	63	111	B. melitensis bv. 3	Sheep	Gansu	2016
CBm1201	1	5	3	13	2	3	3	2	4	41	8	5	3	2	2	5	63	111	B. melitensis bv. 3	Sheep	Gansu	2016
CBm1202	1	5	3	13	2	3	3	2	4	41	8	2	5	3	7	5	63	111	B. melitensis bv. 3	Sheep	Gansu	2016
CBm0329	1	5	3	13	2	2	3	2	4	41	8	5	4	3	5	8	42	116	B. melitensis bv. 3	Human	Guangdong	2006
CBm0330	1	5	3	13	2	2	3	2	4	41	8	5	4	3	5	6	42	116	B. melitensis bv. 3	Human	Guangdong	2006
CBm0331	1	5	3	13	2	2	3	2	4	41	8	5	4	3	5	8	42	116	B. melitensis bv. 3	Human	Guangdong	2006
CBm0332	1	5	3	13	2	2	3	2	4	41	8	5	4	3	5	4	42	116	B. melitensis bv. 3	Human	Guangdong	2006
CBm0333	1	5	3	13	2	2	3	2	4	41	8	5	4	3	5	8	42	116	B. melitensis bv. 3	Human	Guangdong	2006
CBm0355	1	5	3	13	2	2	3	2	4	41	8	5	4	3	8	5	42	116	B. melitensis bv. 3	Human	Guangdong	2007
CBm0356	1	5	3	13	2	2	3	2	4	41	8	5	4	3	8	6	42	116	B. melitensis bv. 3	Human	Guangdong	2007
CBm0357	1	5	3	13	2	2	3	2	4	41	8	5	5	3	6	6	42	116	B. melitensis bv. 3	Human	Guangdong	2007
CBm0358	1	5	3	13	2	2	3	2	4	41	8	5	4	3	7	5	42	116	B. melitensis bv. 3	Human	Guangdong	2007
CBm0359	1	5	3	13	2	2	3	2	4	41	8	5	4	3	8	7	42	116	B. melitensis bv. 3	Human	Guangdong	2007
CBm0360	1	5	3	13	2	2	3	2	4	41	8	5	4	3	7	5	42	116	B. melitensis bv. 3	Human	Guangdong	2007
CBm0361	1	5	3	13	2	2	3	2	4	41	8	5	4	3	8	6	42	116	B. melitensis bv. 3	Human	Guangdong	2007
CBm0362	1	5	3	13	2	2	3	2	4	41	8	5	4	3	6	6	42	116	B. melitensis bv. 3	Human	Guangdong	2007
CBm0363	1	5	3	13	2	2	3	2	4	41	8	5	4	3	7	5	42	116	B. melitensis bv. 3	Human	Guangdong	2007
CBm0364	1	5	3	13	2	2	3	2	4	41	8	5	5	3	6	6	42	116	B. melitensis bv. 3	Human	Guangdong	2007
CBm0365	1	5	3	13	2	2	3	2	4	41	8	5	5	3	9	6	42	116	B. melitensis bv. 3	Human	Guangdong	2007
CBm0366	1	5	3	13	2	2	3	2	4	41	8	5	4	3	5	5	42	116	B. melitensis bv. 3	Human	Guangdong	2007
CBm0367	1	5	3	13	2	2	3	2	4	41	8	5	4	3	8	5	42	116	B. melitensis bv. 3	Human	Guangdong	2007
CBm0368	1	5	3	13	2	2	3	2	4	41	8	5	4	3	8	5	42	116	B. melitensis bv. 3	Human	Guangdong	2007
CBm0369	1	5	3	13	2	2	3	2	4	41	8	5	4	3	7	5	42	116	B. melitensis bv. 3	Human	Guangdong	2007
CBm0370	1	5	3	13	2	2	3	2	4	41	8	5	4	3	7	5	42	116	B. melitensis bv. 3	Human	Guangdong	2007
CBm0371	1	5	3	13	2	2	3	2	4	41	8	5	4	3	7	5	42	116	B. melitensis bv. 3	Human	Guangdong	2007
CBm0372	1	5	3	13	2	2	3	2	4	41	8	5	4	3	8	7	42	116	B. melitensis bv. 3	Human	Guangdong	2007
CBm0373	1	5	3	13	2	2	3	2	4	41	8	5	4	3	8	6	42	116	B. melitensis bv. 3	Human	Guangdong	2007
CBm0374	1	5	3	13	2	2	3	2	4	41	8	5	4	3	8	6	42	116	B. melitensis bv. 3	Human	Guangdong	2007
CBm0375	1	5	3	13	2	2	3	2	4	41	8	5	4	3	8	6	42	116	B. melitensis bv. 3	Human	Guangdong	2007
CBm0376	1	5	3	13	2	2	3	2	4	41	8	5	5	3	6	6	42	116	B. melitensis bv. 3	Human	Guangdong	2007
CBm0377	1	5	3	13	2	2	3	2	4	41	8	5	4	3	6	6	42	116	B. melitensis bv. 3	Human	Guangdong	2007
CBm0378	1	5	3	13	2	2	3	2	4	41	8	5	4	3	7	5	42	116	B. melitensis bv. 3	Human	Guangdong	2007
CBm0379	1	5	3	13	2	2	3	2	4	41	8	5	4	3	7	5	42	116	B. melitensis bv. 3	Human	Guangdong	2007
CBm0380	1	5	3	13	2	2	3	2	4	41	8	5	4	3	8	5	42	116	B. melitensis bv. 3	Human	Guangdong	2007
CBm0381	1	5	3	13	2	2	3	2	4	41	8	5	4	3	8	6	42	116	B. melitensis bv. 3	Human	Guangdong	2007
CBm0382	1	5	3	13	2	2	3	2	4	41	8	5	4	3	6	4	42	116	B. melitensis bv. 3	Human	Guangdong	2007
CBm0383	1	5	3	13	2	2	3	2	4	41	8	5	4	3	7	4	42	116	B. melitensis bv. 3	Human	Guangdong	2007
CBm0384	1	5	3	13	2	2	3	2	4	41	8	5	4	3	8	5	42	116	B. melitensis bv. 3	Human	Guangdong	2007
CBm0385	1	5	3	13	2	2	3	2	4	41	8	5	4	3	8	5	42	116	B. melitensis bv. 3	Human	Guangdong	2007
CBm0386	1	5	3	13	2	2	3	2	4	41	8	5	4	3	8	6	42	116	B. melitensis bv. 3	Human	Guangdong	2007
CBm0387	1	5	3	13	2	2	3	2	4	41	8	5	5	3	6	6	42	116	B. melitensis bv. 3	Human	Guangdong	2007
CBm0388	1	5	3	13	2	2	3	2	4	41	8	5	4	3	7	5	42	116	B. melitensis bv. 3	Human	Guangdong	2007
CBm0389	1	5	3	13	2	2	3	2	4	41	8	5	4	3	8	7	42	116	B. melitensis bv. 3	Human	Guangdong	2007
CBm0390	1	5	3	13	2	2	3	2	4	41	8	5	4	3	7	5	42	116	B. melitensis bv. 3	Human	Guangdong	2007
CBm0391	1	5	3	13	2	2	3	2	4	41	8	5	4	3	8	6	42	116	B. melitensis bv. 3	Human	Guangdong	2007
CBm0392	1	5	3	13	2	2	3	2	4	41	8	5	4	3	6	6	42	116	B. melitensis bv. 3	Human	Guangdong	2007
CBm0393	1	5	3	13	2	2	3	2	4	41	8	5	4	3	7	5	42	116	B. melitensis bv. 3	Human	Guangdong	2007
CBm0394	1	5	3	13	2	3	3	2	4	41	8	5	4	3	7	5	63	111	B. melitensis bv. 3	Human	Guangdong	2007
CBm0426	1	5	3	13	2	2	3	2	4	41	8	5	4	3	6	7	42	116	B. melitensis bv. 3	Human	Guangdong	2008
CBm0427	1	5	3	13	2	2	3	2	4	41	8	5	4	3	4	5	42	116	B. melitensis bv. 3	Human	Guangdong	2008
CBm0428	1	5	3	13	2	2	3	2	4	41	8	5	4	3	5	4	42	116	B. melitensis bv. 3	Human	Guangdong	2008
CBm0429	1	5	3	13	2	2	3	2	4	41	8	5	4	3	7	7	42	116	B. melitensis bv. 3	Human	Guangdong	2008
CBm0430	1	5	3	13	2	2	3	2	4	41	8	5	4	3	5	4	42	116	B. melitensis bv. 3	Human	Guangdong	2008
CBm0431	1	5	3	13	2	2	3	2	4	41	8	5	4	3	4	5	42	116	B. melitensis bv. 3	Human	Guangdong	2008
CBm0432	1	5	3	13	2	2	3	2	4	41	8	5	4	3	4	6	42	116	B. melitensis bv. 3	Human	Guangdong	2008
CBm0433	1	5	3	13	2	2	3	2	4	41	8	5	4	3	6	5	42	116	B. melitensis bv. 3	Human	Guangdong	2008
CBm0434	1	5	3	13	2	2	3	2	4	41	8	4	4	3	9	5	42	116	B. melitensis bv. 3	Human	Guangdong	2008
CBm0435	1	5	3	13	2	2	3	2	4	41	8	5	4	3	5	6	42	116	B. melitensis bv. 3	Human	Guangdong	2008
CBm0436	1	5	3	13	2	2	3	2	4	41	8	5	4	3	5	7	42	116	B. melitensis bv. 3	Human	Guangdong	2008
CBm0437	1	5	3	13	2	2	3	2	4	41	8	5	4	3	7	5	42	116	B. melitensis bv. 3	Human	Guangdong	2008
CBm0438	1	5	3	13	2	2	3	2	4	41	8	5	4	3	4	4	42	116	B. melitensis bv. 3	Human	Guangdong	2008
CBm0439	1	5	3	13	2	2	3	2	4	41	8	5	4	3	5	4	42	116	B. melitensis bv. 3	Human	Guangdong	2008
CBm0440	1	5	3	13	2	2	3	2	4	41	8	5	4	3	5	4	42	116	B. melitensis bv. 3	Human	Guangdong	2008
CBm0441	1	5	3	13	2	2	3	2	4	41	8	5	4	3	4	5	42	116	B. melitensis bv. 3	Human	Guangdong	2008
CBm0442	1	5	3	13	2	2	3	2	4	41	8	5	4	3	6	7	42	116	B. melitensis bv. 3	Human	Guangdong	2008
CBm0443	1	5	3	13	2	2	3	2	4	41	8	5	4	3	7	7	42	116	B. melitensis bv. 3	Human	Guangdong	2008
CBm0444	1	5	3	13	2	2	3	2	4	41	8	5	4	3	4	6	42	116	B. melitensis bv. 3	Human	Guangdong	2008
CBm0445	1	5	3	13	2	2	3	2	4	41	8	5	4	3	5	4	42	116	B. melitensis bv. 3	Human	Guangdong	2008
CBm0446	1	5	3	13	2	2	3	2	4	41	8	5	4	3	7	5	42	116	B. melitensis bv. 3	Human	Guangdong	2008
CBm0447	1	5	3	13	2	2	3	2	4	41	8	5	4	3	5	4	42	116	B. melitensis bv. 3	Human	Guangdong	2008
CBm0448	1	5	3	13	2	2	3	2	4	41	8	5	4	3	4	4	42	116	B. melitensis bv. 3	Human	Guangdong	2008
CBm0449	1	5	3	13	2	2	3	2	4	41	8	5	4	3	7	5	42	116	B. melitensis bv. 3	Human	Guangdong	2008
CBm0450	1	5	3	13	2	2	3	2	4	41	8	5	4	3	6	4	42	116	B. melitensis bv. 3	Human	Guangdong	2008
CBm0451	1	5	3	13	2	2	3	2	4	41	8	5	4	3	7	6	42	116	B. melitensis bv. 3	Human	Guangdong	2008
CBm0452	1	5	3	13	2	2	3	2	4	41	8	5	4	3	6	7	42	116	B. melitensis bv. 3	Human	Guangdong	2008
CBm0453	1	5	3	13	2	2	3	2	4	41	8	5	4	3	4	5	42	116	B. melitensis bv. 3	Human	Guangdong	2008
CBm0454	1	5	3	13	2	2	3	2	4	41	8	5	4	3	5	4	42	116	B. melitensis bv. 3	Human	Guangdong	2008
CBm0455	1	5	3	13	2	2	3	2	4	41	8	5	4	3	7	7	42	116	B. melitensis bv. 3	Human	Guangdong	2008
CBm0456	1	5	3	13	2	2	3	2	4	41	8	5	4	3	5	4	42	116	B. melitensis bv. 3	Human	Guangdong	2008
CBm0457	1	5	3	13	2	2	3	2	4	41	8	5	4	3	4	5	42	116	B. melitensis bv. 3	Human	Guangdong	2008
CBm0458	1	5	3	13	2	2	3	2	4	41	8	5	4	3	4	6	42	116	B. melitensis bv. 3	Human	Guangdong	2008
CBm0507	1	5	3	13	2	2	3	2	4	41	8	5	4	3	7	5	42	116	B. melitensis bv. 3	Human	Guangdong	2009
CBm0508	1	5	3	13	2	2	3	2	4	41	8	5	4	3	7	6	42	116	B. melitensis bv. 3	Human	Guangdong	2009
CBm0509	1	5	3	13	2	2	3	2	4	41	8	5	4	3	8	6	42	116	B. melitensis bv. 3	Human	Guangdong	2009
CBm0510	1	5	3	13	2	2	3	2	4	41	8	5	4	3	7	5	42	116	B. melitensis bv. 3	Human	Guangdong	2009
CBm0511	1	5	3	13	2	2	3	2	4	41	8	5	5	3	9	6	42	116	B. melitensis bv. 3	Human	Guangdong	2009
CBm0512	1	5	3	13	2	2	3	2	4	41	8	5	4	3	7	5	42	116	B. melitensis bv. 3	Human	Guangdong	2009
CBm0513	1	5	3	13	2	2	3	2	4	41	8	5	4	3	7	5	42	116	B. melitensis bv. 3	Human	Guangdong	2009
CBm0514	1	5	3	13	2	2	3	2	4	41	8	5	4	3	7	6	42	116	B. melitensis bv. 3	Human	Guangdong	2009
CBm0515	1	5	3	13	2	2	3	2	4	41	8	5	4	3	8	5	42	116	B. melitensis bv. 3	Human	Guangdong	2009
CBm0516	1	5	3	13	2	2	3	2	4	41	8	5	4	3	7	6	42	116	B. melitensis bv. 3	Human	Guangdong	2009
CBm0517	1	5	3	13	2	2	3	2	4	41	8	5	4	3	7	5	42	116	B. melitensis bv. 3	Human	Guangdong	2009
CBm0518	1	5	3	13	2	2	3	2	4	41	8	5	4	3	8	6	42	116	B. melitensis bv. 3	Human	Guangdong	2009
CBm0519	1	5	3	13	2	2	3	2	4	41	8	5	4	3	8	5	42	116	B. melitensis bv. 3	Human	Guangdong	2009
CBm0520	1	5	3	13	2	2	3	2	4	41	8	5	4	3	7	6	42	116	B. melitensis bv. 3	Human	Guangdong	2009
CBm0521	1	5	3	13	2	2	3	2	4	41	8	5	4	3	7	5	42	116	B. melitensis bv. 3	Human	Guangdong	2009
CBm0522	1	5	3	13	2	2	3	2	4	41	8	5	4	3	7	6	42	116	B. melitensis bv. 3	Human	Guangdong	2009
CBm0523	1	5	3	13	2	2	3	2	4	41	8	5	4	3	8	6	42	116	B. melitensis bv. 3	Human	Guangdong	2009
CBm0524	1	5	3	13	2	2	3	2	4	41	8	5	4	3	7	5	42	116	B. melitensis bv. 3	Human	Guangdong	2009
CBm0621	1	5	3	13	2	2	3	2	4	41	8	7	4	3	9	5	42	116	B. melitensis bv. 3	Human	Guangdong	2010
CBm0622	1	5	3	13	2	2	3	2	4	41	8	7	4	3	9	5	42	116	B. melitensis bv. 3	Human	Guangdong	2010
CBm0623	1	5	3	13	2	2	3	2	4	41	8	7	4	3	9	5	42	116	B. melitensis bv. 3	Human	Guangdong	2010
CBm0624	1	5	3	13	2	2	3	2	4	41	8	7	4	3	9	5	42	116	B. melitensis bv. 3	Human	Guangdong	2010
CBm0625	1	5	3	13	2	2	3	2	4	41	8	5	4	3	7	6	42	116	B. melitensis bv. 3	Human	Guangdong	2010
CBm0626	1	5	3	13	2	2	3	2	4	41	8	6	4	3	8	5	42	116	B. melitensis bv. 3	Human	Guangdong	2010
CBm0627	1	5	3	13	2	2	3	2	4	41	8	3	4	3	4	4	42	116	B. melitensis bv. 3	Human	Guangdong	2010
CBm0628	1	5	3	13	2	2	3	2	4	41	8	8	4	3	8	5	42	116	B. melitensis bv. 3	Human	Guangdong	2010
CBm0629	1	5	3	13	2	2	3	2	4	46	8	5	4	3	5	5	42	297	B. melitensis bv. 3	Human	Guangdong	2010
CBm0630	1	5	3	13	2	2	3	2	4	41	8	7	4	3	10	6	42	116	B. melitensis bv. 3	Human	Guangdong	2010
CBm0631	1	5	3	13	2	2	3	2	4	41	8	5	4	3	9	6	42	116	B. melitensis bv. 3	Human	Guangdong	2010
CBm0632	1	5	3	13	2	2	3	2	4	46	8	5	4	3	5	5	42	297	B. melitensis bv. 3	Human	Guangdong	2010
CBm0633	1	5	3	13	2	2	3	2	4	41	8	5	4	3	7	7	42	116	B. melitensis bv. 3	Human	Guangdong	2010
CBm0634	1	5	3	13	2	2	3	2	4	41	8	5	4	3	7	6	42	116	B. melitensis bv. 3	Human	Guangdong	2010
CBm0635	1	5	3	13	2	2	3	2	4	41	8	5	4	3	7	6	42	116	B. melitensis bv. 3	Human	Guangdong	2010
CBm0636	1	5	3	13	2	2	3	2	4	41	8	4	4	3	9	5	42	116	B. melitensis bv. 3	Human	Guangdong	2010
CBm0637	1	5	3	13	2	2	3	2	4	41	8	5	4	3	6	5	42	116	B. melitensis bv. 3	Human	Guangdong	2010
CBm0638	1	5	3	13	2	2	3	2	4	41	8	5	4	3	5	5	42	116	B. melitensis bv. 3	Human	Guangdong	2010
CBm0639	1	5	3	13	2	2	3	2	4	41	8	8	4	3	7	7	42	116	B. melitensis bv. 3	Human	Guangdong	2010
CBm0640	1	5	3	13	2	2	3	2	4	41	8	5	4	3	7	6	42	116	B. melitensis bv. 3	Human	Guangdong	2010
CBm0641	1	5	3	13	2	2	3	2	4	41	8	5	4	3	5	4	42	116	B. melitensis bv. 3	Human	Guangdong	2010
CBm0642	1	5	3	13	2	2	3	2	4	46	8	5	4	3	5	4	42	297	B. melitensis bv. 3	Human	Guangdong	2010
CBm0643	1	5	3	13	2	2	3	2	4	41	8	3	4	3	4	4	42	116	B. melitensis bv. 3	Human	Guangdong	2010
CBm0644	1	5	3	13	2	2	3	2	4	41	8	7	4	3	10	6	42	116	B. melitensis bv. 3	Human	Guangdong	2010
CBm0645	1	5	3	13	2	2	3	2	4	41	8	7	4	3	9	5	42	116	B. melitensis bv. 3	Human	Guangdong	2010
CBm0646	1	5	3	13	2	2	3	2	4	41	8	6	4	3	8	5	42	116	B. melitensis bv. 3	Human	Guangdong	2010
CBm0647	1	5	3	13	2	2	3	2	4	41	8	5	4	3	7	6	42	116	B. melitensis bv. 3	Human	Guangdong	2010
CBm0648	1	5	3	13	2	2	3	2	4	41	8	5	4	3	9	6	42	116	B. melitensis bv. 3	Human	Guangdong	2010
CBm0649	1	5	3	13	2	2	3	2	4	41	8	5	4	3	8	5	42	116	B. melitensis bv. 3	Human	Guangdong	2010
CBm0650	1	5	3	13	2	2	3	2	4	41	8	7	4	3	9	5	42	116	B. melitensis bv. 3	Human	Guangdong	2010
CBm0651	1	5	3	13	2	2	3	2	4	41	8	7	4	3	9	5	42	116	B. melitensis bv. 3	Human	Guangdong	2010
CBm0652	1	5	3	13	2	2	3	2	4	41	8	7	4	3	9	5	42	116	B. melitensis bv. 3	Human	Guangdong	2010
CBm0653	1	5	3	13	2	2	3	2	4	41	8	6	4	3	8	5	42	116	B. melitensis bv. 3	Human	Guangdong	2010
CBm0654	1	5	3	13	2	2	3	2	4	41	8	6	4	3	7	5	42	116	B. melitensis bv. 3	Human	Guangdong	2010
CBm0655	1	5	3	13	2	2	3	2	4	41	8	5	4	3	5	5	42	116	B. melitensis bv. 3	Human	Guangdong	2010
CBm0656	1	5	3	13	2	2	3	2	4	41	8	7	4	3	9	6	42	116	B. melitensis bv. 3	Human	Guangdong	2010
CBm0657	1	5	3	13	2	2	3	2	4	41	8	7	4	3	9	5	42	116	B. melitensis bv. 3	Human	Guangdong	2010
CBm0658	1	5	3	13	2	2	3	2	4	41	8	5	4	3	7	5	42	116	B. melitensis bv. 3	Human	Guangdong	2010
CBm0659	1	5	3	13	2	2	3	2	4	41	8	8	4	3	8	5	42	116	B. melitensis bv. 3	Human	Guangdong	2010
CBm0660	1	5	3	13	2	2	3	2	4	41	8	5	4	3	9	5	42	116	B. melitensis bv. 3	Human	Guangdong	2010
CBm0661	1	5	3	13	2	2	3	2	4	41	8	6	4	3	7	6	42	116	B. melitensis bv. 3	Human	Guangdong	2010
CBm0662	1	5	3	13	2	2	3	2	4	41	8	7	4	3	9	5	42	116	B. melitensis bv. 3	Human	Guangdong	2010
CBm0663	1	5	3	13	2	2	3	2	4	41	8	7	4	3	9	5	42	116	B. melitensis bv. 3	Human	Guangdong	2010
CBm0664	1	5	3	13	2	2	3	2	4	41	8	7	4	3	9	5	42	116	B. melitensis bv. 3	Human	Guangdong	2010
CBm0665	1	5	3	13	2	2	3	2	4	41	8	7	4	3	9	5	42	116	B. melitensis bv. 3	Human	Guangdong	2010
CBm0666	1	5	3	13	2	2	3	2	4	41	8	5	4	3	7	6	42	116	B. melitensis bv. 3	Human	Guangdong	2010
CBm0667	1	5	3	13	2	2	3	2	4	41	8	6	4	3	8	5	42	116	B. melitensis bv. 3	Human	Guangdong	2010
CBm0668	1	5	3	13	2	2	3	2	4	41	8	3	4	3	4	4	42	116	B. melitensis bv. 3	Human	Guangdong	2010
CBm0669	1	5	3	13	2	2	3	2	4	41	8	8	4	3	8	5	42	116	B. melitensis bv. 3	Human	Guangdong	2010
CBm0670	1	5	3	13	2	2	3	2	4	46	8	5	4	3	5	5	42	297	B. melitensis bv. 3	Human	Guangdong	2010
CBm0671	1	5	3	13	2	2	3	2	4	41	8	7	4	3	10	6	42	116	B. melitensis bv. 3	Human	Guangdong	2010
CBm0672	1	5	3	13	2	2	3	2	4	41	8	5	4	3	9	6	42	116	B. melitensis bv. 3	Human	Guangdong	2010
CBm0673	1	5	3	13	3	2	3	2	4	41	8	5	6	3	8	7	43	125	B. melitensis bv. 3	Human	Guangdong	2010
CBm0674	1	5	3	13	2	3	3	2	4	41	8	5	4	3	5	4	63	111	B. melitensis bv. 3	Human	Guangdong	2010
CBm0675	1	5	3	13	2	3	3	2	4	41	8	5	4	3	5	4	63	111	B. melitensis bv. 3	Human	Guangdong	2010
CBm0777	1	5	3	13	2	2	3	2	4	41	8	4	4	3	5	6	42	116	B. melitensis bv. 3	Human	Guangdong	2011
CBm0778	1	5	3	13	2	2	3	2	4	41	8	4	4	3	3	5	42	116	B. melitensis bv. 3	Human	Guangdong	2011
CBm0779	1	5	3	13	2	2	3	2	4	41	8	4	4	3	4	5	42	116	B. melitensis bv. 3	Human	Guangdong	2011
CBm0780	1	5	3	13	2	2	3	2	4	41	8	3	4	3	7	5	42	116	B. melitensis bv. 3	Human	Guangdong	2011
CBm0781	1	5	3	13	2	2	3	2	4	41	8	8	4	3	4	6	42	116	B. melitensis bv. 3	Human	Guangdong	2011
CBm0782	1	5	3	13	2	2	3	2	4	41	8	3	4	3	4	4	42	116	B. melitensis bv. 3	Human	Guangdong	2011
CBm0783	1	5	3	13	2	2	3	2	4	41	8	3	4	3	4	5	42	116	B. melitensis bv. 3	Human	Guangdong	2011
CBm0784	1	5	3	13	2	2	3	2	4	41	8	4	4	3	5	6	42	116	B. melitensis bv. 3	Human	Guangdong	2011
CBm0785	1	5	3	13	2	2	3	2	4	41	8	4	4	3	3	5	42	116	B. melitensis bv. 3	Human	Guangdong	2011
CBm0786	1	5	3	13	2	2	3	2	4	41	8	3	4	3	7	5	42	116	B. melitensis bv. 3	Human	Guangdong	2011
CBm0787	1	5	3	13	2	2	3	2	4	41	8	8	4	3	4	6	42	116	B. melitensis bv. 3	Human	Guangdong	2011
CBm0942	1	5	3	13	2	2	3	2	4	41	8	9	4	3	5	6	42	116	B. melitensis bv. 3	Human	Guangdong	2013
CBm0943	1	5	3	13	2	2	3	2	4	41	8	9	4	3	5	7	42	116	B. melitensis bv. 3	Human	Guangdong	2013
CBm0944	1	5	3	13	2	2	3	2	4	41	8	4	5	3	7	7	42	116	B. melitensis bv. 3	Human	Guangdong	2013
CBm0945	1	5	3	13	2	3	3	2	4	41	8	4	5	3	7	4	63	111	B. melitensis bv. 3	Human	Guangdong	2013
CBm0946	1	5	1	13	2	2	3	2	4	41	8	8	4	3	9	7	CN2	N15	B. melitensis bv. 3	Human	Guangdong	2013
CBm1282	1	5	3	13	2	2	3	2	4	41	8	4	4	2	3	5	42	116	B. melitensis bv. 1	Human	Guangdong	2017
CBm1283	1	5	3	13	2	2	3	2	4	41	8	3	4	2	3	5	42	116	B. melitensis bv. 1	Human	Guangdong	2017
CBm1284	1	5	3	13	2	2	3	2	4	41	8	4	4	2	3	3	42	116	B. melitensis bv. 1	Human	Guangdong	2017
CBm1285	1	5	3	13	2	2	3	2	4	41	8	3	4	2	3	5	42	116	B. melitensis bv. 1	Human	Guangdong	2017
CBm1286	1	5	3	13	2	2	3	2	4	41	8	5	4	3	4	9	42	116	B. melitensis bv. 3	Human	Guangdong	2017
CBm1287	1	5	3	13	2	2	3	2	4	41	8	4	4	2	7	8	42	116	B. melitensis bv. 3	Human	Guangdong	2017
CBm1288	1	5	3	13	2	2	3	2	4	41	8	4	4	2	12	4	42	116	B. melitensis bv. 3	Human	Guangdong	2017
CBm1289	1	5	3	13	2	2	3	2	4	41	8	7	4	2	3	9	42	116	B. melitensis bv. 3	Human	Guangdong	2017
CBm1290	1	5	3	13	2	2	3	2	4	41	8	8	4	2	3	6	42	116	B. melitensis bv. 3	Human	Guangdong	2017
CBm1291	1	5	3	13	2	2	3	2	4	41	8	8	4	2	3	6	42	116	B. melitensis bv. 3	Human	Guangdong	2017
CBm1292	1	5	3	13	2	2	3	2	4	41	8	7	4	2	3	8	42	116	B. melitensis bv. 3	Human	Guangdong	2017
CBm1293	1	5	3	13	2	2	3	2	4	41	8	8	4	2	3	6	42	116	B. melitensis bv. 3	Human	Guangdong	2017
CBm1294	1	5	3	13	2	2	3	2	4	41	8	7	4	2	3	5	42	116	B. melitensis bv. 3	Human	Guangdong	2017
CBm1295	1	5	3	13	2	2	3	2	4	41	8	4	4	3	9	7	42	116	B. melitensis bv. 3	Human	Guangdong	2017
CBm1296	1	5	3	13	2	2	3	2	4	41	8	5	4	3	6	6	42	116	B. melitensis bv. 3	Human	Guangdong	2017
CBm1297	1	5	3	13	2	2	3	2	4	41	8	5	4	2	3	9	42	116	B. melitensis bv. 3	Human	Guangdong	2017
CBm1298	1	5	3	13	2	2	3	2	4	41	8	7	4	2	3	5	42	116	B. melitensis bv. 3	Human	Guangdong	2017
CBm1299	1	5	3	13	2	2	3	2	4	41	8	6	4	2	3	6	42	116	B. melitensis bv. 3	Human	Guangdong	2017
CBm1300	1	5	3	13	2	2	3	2	4	41	8	5	4	2	3	5	42	116	B. melitensis bv. 3	Human	Guangdong	2017
CBm1301	1	5	3	13	2	2	3	2	4	41	8	7	4	3	3	5	42	116	B. melitensis bv. 3	Human	Guangdong	2017
CBm1302	1	5	3	13	2	2	3	2	4	41	8	4	4	2	3	6	42	116	B. melitensis bv. 3	Human	Guangdong	2017
CBm1303	1	5	3	13	2	2	3	2	4	41	8	5	4	3	6	5	42	116	B. melitensis bv. 3	Human	Guangdong	2017
CBm1304	1	5	3	13	2	2	3	2	4	41	8	6	4	2	3	8	42	116	B. melitensis bv. 3	Human	Guangdong	2017
CBm1305	1	5	3	13	2	2	3	2	4	41	8	5	4	2	3	6	42	116	B. melitensis bv. 3	Human	Guangdong	2017
CBm1306	1	5	3	13	2	2	3	2	4	41	8	6	4	2	3	6	42	116	B. melitensis bv. 3	Human	Guangdong	2017
CBm1307	1	5	3	13	2	2	3	2	4	41	8	4	4	3	8	8	42	116	B. melitensis bv. 3	Human	Guangdong	2017
CBm1308	1	5	3	13	2	2	3	2	4	41	8	7	4	2	3	9	42	116	B. melitensis bv. 3	Human	Guangdong	2017
CBm1309	1	5	3	13	2	2	3	2	4	41	8	8	4	2	3	6	42	116	B. melitensis bv. 3	Human	Guangdong	2017
CBm1310	1	5	3	13	2	2	3	2	4	41	8	4	4	3	4	9	42	116	B. melitensis bv. 3	Human	Guangdong	2017
CBm1311	1	5	3	13	2	2	3	2	4	41	8	4	4	2	10	4	42	116	B. melitensis bv. 3	Human	Guangdong	2017
CBm1312	1	5	3	13	2	2	3	2	4	41	8	5	4	3	6	6	42	116	B. melitensis bv. 3	Human	Guangdong	2017
CBm1313	1	5	3	13	2	2	3	2	4	41	8	8	4	2	3	6	42	116	B. melitensis bv. 3	Human	Guangdong	2017
CBm1314	1	5	3	13	1	2	3	2	4	41	8	6	4	2	3	5	84	113	B. melitensis bv. 3	Human	Guangdong	2017
CBm0028	1	5	3	13	2	2	3	2	4	41	8	5	4	3	7	6	42	116	B. melitensis bv. 3	Human	Guangxi	1961
CBm0029	1	5	3	13	3	1	3	2	4	41	8	5	5	3	9	6	58	120	B. melitensis bv. 3	Human	Guangxi	1961
CBm0030	1	5	3	13	3	1	3	2	4	41	8	5	5	3	9	6	58	120	B. melitensis bv. 3	Human	Guangxi	1961
CBm0031	1	5	3	13	3	1	3	2	4	41	8	5	5	3	9	6	58	120	B. melitensis bv. 3	Human	Guangxi	1961
CBm0848	1	5	3	13	2	2	3	2	4	41	8	8	4	3	7	6	42	116	B. melitensis bv. 3	Human	Guangxi	2012
CBm0947	1	5	3	13	2	2	3	2	4	41	8	4	4	3	6	12	42	116	B. melitensis bv. 3	Human	Guangxi	2013
CBm0948	1	5	3	13	2	2	3	2	4	41	8	8	4	3	7	6	42	116	B. melitensis bv. 3	Human	Guangxi	2013
CBm0949	1	5	3	13	2	2	3	2	4	41	8	7	4	3	6	6	42	116	B. melitensis bv. 3	Human	Guangxi	2013
CBm0950	1	5	3	13	2	2	3	2	4	41	8	6	4	3	4	4	42	116	B. melitensis bv. 3	Human	Guangxi	2013
CBm0951	1	5	3	13	2	2	3	2	4	41	8	8	4	3	7	6	42	116	B. melitensis bv. 3	Human	Guangxi	2013
CBm0952	1	5	3	13	2	2	3	2	4	41	8	8	4	3	7	6	42	116	B. melitensis bv. 3	Human	Guangxi	2013
CBm1244	1	5	3	13	2	2	3	2	4	41	8	4	4	3	4	5	42	116	B. melitensis bv. 3	Human	Guangxi	2016
CBm1245	1	5	3	13	2	2	3	2	4	41	8	5	4	3	4	5	42	116	B. melitensis bv. 3	Human	Guangxi	2016
CBm1246	1	5	3	13	2	2	3	2	4	41	8	5	4	3	4	5	42	116	B. melitensis bv. 3	Human	Guangxi	2016
CBm1247	1	5	3	13	2	2	3	2	4	41	8	5	4	3	8	5	42	116	B. melitensis bv. 3	Human	Guangxi	2016
CBm1248	1	5	3	13	2	2	3	2	4	41	8	6	4	3	4	4	42	116	B. melitensis bv. 3	Human	Guangxi	2016
CBm1249	1	5	3	13	2	2	3	2	4	41	8	6	4	3	4	4	42	116	B. melitensis bv. 3	Human	Guangxi	2016
CBm1250	1	5	3	13	2	2	3	2	4	41	8	8	4	3	7	6	42	116	B. melitensis bv. 3	Human	Guangxi	2016
CBm1251	1	5	3	13	2	2	3	2	4	36	8	4	4	5	6	7	42	342	B. melitensis bv. 3	Human	Guangxi	2016
CBm1252	1	5	3	13	3	2	3	2	4	41	8	7	4	6	5	5	43	125	B. melitensis bv. 3	Human	Guangxi	2016
CBm1253	1	5	3	13	3	1	3	2	4	41	8	5	5	3	9	6	58	120	B. melitensis bv. 3	Human	Guangxi	2016
CBm1254	1	5	3	13	2	1	3	2	4	41	8	5	4	7	5	3	114	291	B. melitensis bv. 3	Human	Guangxi	2016
CBm0676	1	5	3	13	2	2	2	2	4	41	8	7	5	4	8	4	CN6	N12	B. melitensis bv. 3	Goat	Guizhou	2010
CBm0677	1	5	3	13	2	2	2	2	4	41	8	7	5	4	8	4	CN6	N12	B. melitensis bv. 3	Goat	Guizhou	2010
CBm0678	1	5	3	13	2	2	2	2	4	41	8	7	5	4	5	4	CN6	N12	B. melitensis bv. 3	Goat	Guizhou	2010
CBm0788	1	5	3	13	2	2	2	2	4	41	8	4	4	6	4	4	CN6	N12	B. melitensis bv. 3	Human	Guizhou	2011
CBm0853	1	5	3	13	2	2	2	2	4	38	8	7	4	8	4	6	CN6	N13	B. melitensis bv. 3	Human	Guizhou	2012
CBm0044	1	5	3	13	2	2	3	2	4	41	8	5	6	3	8	5	42	116	B. melitensis bv. 3	Human	Hainan	1963
CBm0072	1	5	3	13	2	2	3	2	4	41	8	5	8	3	5	5	42	116	B. melitensis bv. 2	Sheep	Hainan	1972
CBm0160	1	5	3	13	2	2	3	2	4	41	8	5	4	3	8	6	42	116	B. melitensis bv. 3	Human	Hainan	1982
CBm0161	1	5	3	13	2	2	3	2	4	41	8	5	4	3	8	6	42	116	B. melitensis bv. 3	Human	Hainan	1982
CBm0849	1	5	3	13	2	2	3	2	4	41	9	4	6	3	5	5	42	345	B. melitensis bv. 3	Human	Hainan	2012
CBm0850	1	5	3	13	2	3	3	2	4	41	8	6	4	3	6	5	63	111	B. melitensis bv. 1	Human	Hainan	2012
CBm0851	1	5	3	13	2	3	3	2	4	41	8	9	4	9	5	5	63	111	B. melitensis bv. 1	Human	Hainan	2012
CBm0852	1	5	3	13	2	3	3	2	4	41	8	9	4	9	5	5	63	111	B. melitensis bv. 3	Human	Hainan	2012
CBm0953	1	5	3	13	2	2	3	2	4	41	8	7	4	3	4	3	42	116	B. melitensis bv. 3	Human	Hainan	2013
CBm0954	1	5	3	13	2	2	3	2	4	41	8	4	5	3	8	3	42	116	B. melitensis bv. 3	Human	Hainan	2013
CBm0955	1	5	3	13	2	2	3	2	4	41	8	7	4	3	4	6	42	116	B. melitensis bv. 3	Human	Hainan	2013
CBm0956	1	5	3	13	2	2	3	2	4	41	8	5	4	3	9	6	42	116	B. melitensis bv. 3	Human	Hainan	2013
CBm0957	1	5	3	13	2	2	3	2	4	41	8	7	4	3	4	3	42	116	B. melitensis bv. 3	Human	Hainan	2013
CBm0958	1	5	3	13	2	2	3	2	4	41	8	7	4	3	4	6	42	116	B. melitensis bv. 3	Human	Hainan	2013
CBm0959	1	5	3	13	2	2	3	2	4	41	8	5	4	3	9	6	42	116	B. melitensis bv. 3	Human	Hainan	2013
CBm0960	3	4	2	13	4	2	3	3	4	38	8	2	5	7	3	6	47	N50	B. melitensis bv. 1	Human	Hainan	2013
CBm0961	3	4	2	13	4	2	3	3	4	38	8	2	5	7	3	6	47	N50	B. melitensis bv. 1	Human	Hainan	2013
CBm0962	3	4	2	13	4	2	3	3	4	38	8	2	5	7	3	6	47	N50	B. melitensis bv. 1	Human	Hainan	2013
CBm0963	3	4	2	13	4	2	3	3	4	38	8	2	5	7	3	6	47	N50	B. melitensis bv. 1	Human	Hainan	2013
CBm0964	1	5	3	14	2	2	3	2	4	36	8	4	6	3	5	4	83	N16	B. melitensis bv. 3	Human	Hainan	2013
CBm0965	1	5	3	14	2	2	3	2	4	36	8	4	6	3	5	4	83	N16	B. melitensis bv. 3	Human	Hainan	2013
CBm0966	1	5	3	14	2	2	3	2	4	41	8	4	6	3	5	5	83	298	B. melitensis bv. 3	Human	Hainan	2013
CBm0967	1	5	3	13	2	1	3	2	4	41	8	5	4	3	9	6	114	291	B. melitensis bv. 3	Human	Hainan	2013
CBm0968	1	5	3	13	2	1	3	2	4	41	8	5	4	3	9	6	114	291	B. melitensis bv. 3	Human	Hainan	2013
CBm0969	1	5	1	14	2	2	3	2	4	41	8	4	6	3	5	7	CN12	N14	B. melitensis bv. 2	Sheep	Hainan	2013
CBm0970	3	4	2	13	2	2	3	2	4	41	8	2	5	7	3	6	CN25	N51	B. melitensis bv. 1	Human	Hainan	2013
CBm0971	3	4	2	13	2	2	3	2	4	41	8	2	5	7	3	5	CN25	N51	B. melitensis bv. 1	Human	Hainan	2013
CBm0972	3	4	2	13	2	2	3	2	4	41	8	2	5	7	3	5	CN25	N51	B. melitensis bv. 1	Human	Hainan	2013
CBm0973	3	4	2	13	2	2	3	2	4	41	8	2	5	7	3	5	CN25	N51	B. melitensis bv. 1	Human	Hainan	2013
CBm1031	1	5	3	13	2	2	3	2	4	46	8	5	4	3	7	3	42	297	B. melitensis bv. 3	Human	Hainan	2014
CBm1032	1	5	3	13	2	2	3	2	4	41	8	5	4	3	4	4	42	116	B. melitensis bv. 3	Human	Hainan	2014
CBm1255	1	5	3	13	3	1	3	2	4	41	8	5	4	8	9	4	58	120	B. melitensis bv. 3	Human	Hainan	2016
CBm1315	1	5	3	13	3	1	3	2	4	41	9	5	4	8	7	7	58	N23	B. melitensis bv. 3	Human	Hainan	2017
CBm1316	1	5	3	13	3	1	3	2	4	41	9	5	4	7	9	5	58	N23	B. melitensis bv. 3	Human	Hainan	2017
CBm1317	1	5	3	13	3	1	3	2	4	41	9	5	4	9	9	5	58	N23	B. melitensis bv. 3	Human	Hainan	2017
CBm1318	1	5	3	13	3	1	3	2	4	41	8	5	4	9	4	7	58	120	B. melitensis bv. 3	Human	Hainan	2017
CBm1319	1	5	3	13	3	1	3	2	4	41	9	4	4	7	7	6	58	N23	B. melitensis bv. 3	Human	Hainan	2017
CBm1320	1	5	3	13	2	3	3	2	4	41	8	4	5	3	4	4	63	111	B. melitensis bv. 3	Human	Hainan	2017
CBm1377	1	5	3	13	3	1	3	2	4	41	10	3	5	8	4	3	58	N22	B. melitensis bv. 3	Human	Hainan	2018
CBm1378	1	5	3	13	3	1	3	2	4	41	10	3	5	7	5	3	58	N22	B. melitensis bv. 3	Human	Hainan	2018
CBm1379	1	5	3	13	3	1	3	2	4	41	8	7	5	7	5	3	58	120	B. melitensis bv. 3	Human	Hainan	2018
CBm1380	1	5	3	13	3	1	3	2	4	41	8	3	5	8	4	3	58	120	B. melitensis bv. 3	Human	Hainan	2018
CBm1381	1	5	3	13	3	1	3	2	4	41	8	3	5	7	5	3	58	120	B. melitensis bv. 3	Human	Hainan	2018
CBm1382	1	5	3	13	3	1	3	2	4	41	8	7	5	7	5	3	58	120	B. melitensis bv. 3	Human	Hainan	2018
CBm0335	1	5	3	13	2	2	3	2	4	41	8	5	4	3	7	6	42	116	B. melitensis bv. 3	Sheep	Hebei	2007
CBm0336	1	5	3	13	2	2	3	2	4	41	8	5	4	3	7	6	42	116	B. melitensis bv. 3	Sheep	Hebei	2007
CBm0337	1	5	3	13	2	2	3	2	4	41	8	5	4	3	7	4	42	116	B. melitensis bv. 3	Sheep	Hebei	2007
CBm0338	1	5	3	13	2	2	3	2	4	41	8	5	4	3	7	6	42	116	B. melitensis bv. 3	Sheep	Hebei	2007
CBm0339	1	5	3	13	2	2	3	2	4	41	8	5	4	3	7	6	42	116	B. melitensis bv. 3	Sheep	Hebei	2007
CBm0479	1	5	3	13	2	2	3	2	4	41	8	5	4	3	6	4	42	116	B. melitensis bv. 3	Human	Hebei	2009
CBm0480	1	5	3	13	2	2	3	2	4	41	8	5	4	3	5	6	42	116	B. melitensis bv. 3	Human	Hebei	2009
CBm0481	1	5	3	13	2	2	3	2	4	41	8	5	4	3	6	4	42	116	B. melitensis bv. 3	Human	Hebei	2009
CBm0731	1	5	3	13	2	2	3	2	4	41	8	6	4	3	5	6	42	116	B. melitensis bv. 3	Human	Hebei	2011
CBm0732	1	5	3	13	2	2	3	2	4	41	8	4	4	3	9	5	42	116	B. melitensis bv. 3	Human	Hebei	2011
CBm0733	1	5	3	13	2	2	3	2	4	41	8	7	4	3	3	5	42	116	B. melitensis bv. 3	Human	Hebei	2011
CBm0734	1	5	3	13	2	2	3	2	4	41	8	6	4	3	5	6	42	116	B. melitensis bv. 3	Human	Hebei	2011
CBm0735	1	5	3	13	2	2	3	2	4	41	8	5	4	3	6	5	42	116	B. melitensis bv. 3	Human	Hebei	2011
CBm0862	1	5	3	13	2	2	3	2	4	41	8	6	4	3	7	6	42	116	B. melitensis bv. 3	Human	Hebei	2013
CBm0863	1	5	3	13	2	2	3	2	4	41	8	6	4	3	5	6	42	116	B. melitensis bv. 3	Human	Hebei	2013
CBm0987	1	5	3	13	2	2	3	2	4	41	8	6	4	3	18	6	42	116	B. melitensis bv. 3	Human	Hebei	2014
CBm0988	1	5	3	13	2	2	3	2	4	41	8	6	4	3	15	6	42	116	B. melitensis bv. 3	Human	Hebei	2014
CBm0989	1	5	3	12	2	2	3	2	4	41	8	6	4	3	15	6	45	115	B. melitensis bv. 3	Human	Hebei	2014
CBm0990	1	5	3	12	2	2	3	2	4	41	8	6	4	3	17	5	45	115	B. melitensis bv. 3	Human	Hebei	2014
CBm0036	1	5	3	13	2	2	3	2	4	41	8	6	4	3	7	6	42	116	B. melitensis bv. 3	Sheep	Heilongjiang	1962
CBm0037	1	5	3	13	2	3	3	2	4	41	8	5	4	3	4	6	63	111	B. melitensis bv. 3	Human	Heilongjiang	1962
CBm0038	1	5	3	13	2	3	3	2	4	41	8	6	4	3	7	5	63	111	B. melitensis bv. 3	Sheep	Heilongjiang	1962
CBm0553	1	5	3	13	2	2	3	2	4	41	8	4	4	3	9	5	42	116	B. melitensis bv. 3	Human	Heilongjiang	2010
CBm0554	1	5	3	13	2	2	3	2	4	41	8	4	4	3	4	5	42	116	B. melitensis bv. 3	Human	Heilongjiang	2010
CBm0805	1	5	3	13	2	2	3	2	4	41	8	8	4	3	4	5	42	116	B. melitensis bv. 3	Human	Heilongjiang	2012
CBm0891	1	5	1	12	2	3	3	2	4	41	8	7	4	3	5	6	CN13	N34	B. melitensis bv. 3	Human	Heilongjiang	2013
CBm0892	1	5	1	13	2	3	3	2	4	41	8	8	4	3	7	5	CN14	N35	B. melitensis bv. 3	Human	Heilongjiang	2013
CBm0041	1	5	3	13	2	2	3	2	4	41	8	5	4	3	3	4	42	116	B. melitensis bv. 3	Sheep	Henan	1963
CBm0042	1	5	3	13	3	2	3	2	4	41	8	5	6	3	8	7	43	125	B. melitensis bv. 3	Human	Henan	1963
CBm0043	1	5	3	13	3	2	3	2	4	41	8	5	6	3	8	7	43	125	B. melitensis bv. 3	Human	Henan	1963
CBm0070	1	5	3	13	2	2	3	2	4	41	8	5	8	3	5	4	42	116	B. melitensis bv. 2	Human	Henan	1972
CBm0071	1	5	3	13	2	2	3	2	4	41	8	5	8	3	5	4	42	116	B. melitensis bv. 2	Sheep	Henan	1972
CBm0156	1	5	3	13	2	2	3	2	4	41	8	5	4	3	8	5	42	116	B. melitensis bv. 3	Human	Henan	1982
CBm0157	1	5	3	13	2	2	3	2	4	41	8	5	4	3	8	5	42	116	B. melitensis bv. 3	Human	Henan	1982
CBm0158	1	5	3	13	2	2	3	2	4	46	8	5	4	3	6	5	42	297	B. melitensis bv. 3	Sheep	Henan	1982
CBm0273	1	5	3	13	2	2	3	2	4	41	8	8	4	3	7	7	42	116	B. melitensis bv. 3	Human	Henan	2002
CBm0274	1	5	3	13	2	2	3	2	4	41	8	8	4	3	7	7	42	116	B. melitensis bv. 3	Sheep	Henan	2003
CBm0275	1	5	3	13	2	2	3	2	4	41	8	8	4	3	7	7	42	116	B. melitensis bv. 3	Sheep	Henan	2003
CBm0395	1	5	3	13	3	2	3	2	4	41	8	5	4	3	5	6	43	125	B. melitensis bv. 3	Human	Henan	2008
CBm1080	1	5	3	13	2	2	3	2	4	41	8	6	4	3	4	3	42	116	B. melitensis bv. 3	Human	Hubei	2016
CBm1081	1	5	3	13	2	2	3	2	4	41	6	4	4	6	4	3	42	294	B. melitensis bv. 3	Human	Hubei	2016
CBm1082	1	5	3	13	2	2	3	2	4	41	8	4	4	10	4	3	42	116	B. melitensis bv. 3	Human	Hubei	2016
CBm0396	1	5	3	13	2	2	3	2	4	41	8	5	4	3	5	6	42	116	B. melitensis bv. 3	Human	Hunan	2008
CBm1256	1	5	3	13	2	2	3	2	4	41	8	5	4	2	3	5	42	116	B. melitensis bv. 1	Human	Hunan	2017
CBm1257	1	5	3	13	2	2	3	2	4	41	8	5	4	2	3	5	42	116	B. melitensis bv. 1	Human	Hunan	2017
CBm1258	1	5	3	13	2	2	3	2	4	41	8	4	5	3	5	5	42	116	B. melitensis bv. 3	Human	Hunan	2017
CBm1259	1	5	3	13	2	2	3	2	4	41	8	4	5	3	5	5	42	116	B. melitensis bv. 3	Human	Hunan	2017
CBm0001	1	5	3	13	2	2	3	2	4	42	8	7	4	3	6	5	42	108	B. melitensis bv. 2	Human	Inner Mongolia	1955
CBm0002	1	5	3	13	2	2	3	2	4	41	8	5	4	3	6	5	42	116	B. melitensis bv. 3	Sheep	Inner Mongolia	1955
CBm0003	1	5	3	12	2	2	3	1	4	42	8	5	7	8	3	3	86	N41	B. melitensis bv. 2	Human	Inner Mongolia	1955
CBm0005	1	5	3	13	2	2	3	2	4	46	8	5	4	3	5	5	42	297	B. melitensis bv. 2	Sheep	Inner Mongolia	1956
CBm0006	1	5	3	13	2	2	3	2	4	41	8	5	4	3	7	6	42	116	B. melitensis bv. 3	Human	Inner Mongolia	1957
CBm0007	1	5	3	13	2	2	3	2	4	41	8	5	4	3	8	5	42	116	B. melitensis bv. 3	Human	Inner Mongolia	1957
CBm0008	1	5	3	13	2	2	3	2	4	42	8	5	4	3	8	5	42	108	B. melitensis bv. 3	Human	Inner Mongolia	1957
CBm0009	1	5	3	13	2	2	3	2	4	41	8	5	4	3	8	5	42	116	B. melitensis bv. 3	Human	Inner Mongolia	1957
CBm0010	1	5	3	13	2	2	3	2	4	41	8	5	4	3	7	6	42	116	B. melitensis bv. 3	Human	Inner Mongolia	1957
CBm0011	1	5	3	13	2	2	3	2	4	41	8	5	4	3	7	5	42	116	B. melitensis bv. 3	Sheep	Inner Mongolia	1957
CBm0012	1	5	3	13	2	2	3	2	4	41	8	5	4	3	9	9	42	116	B. melitensis bv. 3	Sheep	Inner Mongolia	1957
CBm0013	1	5	3	13	2	2	3	2	4	41	8	5	4	3	5	5	42	116	B. melitensis bv. 3	Sheep	Inner Mongolia	1957
CBm0014	1	5	3	13	2	2	3	2	4	41	8	5	4	3	8	5	42	116	B. melitensis bv. 3	Sheep	Inner Mongolia	1957
CBm0015	1	5	3	13	2	2	3	2	4	41	8	5	4	3	7	6	42	116	B. melitensis bv. 3	Sheep	Inner Mongolia	1957
CBm0016	1	5	3	13	2	2	3	2	4	41	8	5	4	3	7	6	42	116	B. melitensis bv. 3	Human	Inner Mongolia	1958
CBm0017	1	5	3	13	2	2	3	2	4	41	8	5	5	3	9	6	42	116	B. melitensis bv. 3	Human	Inner Mongolia	1958
CBm0018	1	5	3	13	2	2	3	2	4	41	8	5	4	3	7	6	42	116	B. melitensis bv. 3	Human	Inner Mongolia	1958
CBm0019	1	5	3	13	2	2	3	2	4	41	8	5	5	3	9	6	42	116	B. melitensis bv. 3	Human	Inner Mongolia	1958
CBm0020	1	5	3	13	2	2	3	2	4	41	8	6	4	3	7	5	42	116	B. melitensis bv. 3	Sheep	Inner Mongolia	1958
CBm0021	1	5	3	13	2	2	3	2	4	41	8	5	4	3	7	6	42	116	B. melitensis bv. 3	Sheep	Inner Mongolia	1958
CBm0022	1	5	3	13	2	2	3	2	4	46	9	5	4	3	7	10	42	N10	B. melitensis bv. 3	Human	Inner Mongolia	1960
CBm0023	1	5	3	13	2	2	3	2	4	41	8	5	4	3	5	5	42	116	B. melitensis bv. 3	Sheep	Inner Mongolia	1960
CBm0024	1	5	3	13	2	3	3	2	4	41	8	5	4	3	7	5	63	111	B. melitensis bv. 3	Human	Inner Mongolia	1960
CBm0025	1	5	3	13	2	3	3	2	4	41	8	5	4	3	7	5	63	111	B. melitensis bv. 3	Human	Inner Mongolia	1960
CBm0026	1	4	3	13	2	2	3	2	4	42	8	7	4	3	6	7	115	N30	B. melitensis bv. 2	Human	Inner Mongolia	1960
CBm0027	1	4	3	13	2	2	3	2	4	42	8	7	4	3	6	7	115	N30	B. melitensis bv. 2	Human	Inner Mongolia	1960
CBm0053	1	5	3	13	2	2	3	2	4	41	8	7	4	3	6	7	42	116	B. melitensis bv. 2	Human	Inner Mongolia	1965
CBm0054	1	5	3	13	2	2	3	2	4	42	8	7	4	3	6	5	42	108	B. melitensis bv. 2	Human	Inner Mongolia	1965
CBm0055	1	5	3	13	2	2	3	2	4	42	8	5	4	3	6	6	42	108	B. melitensis bv. 3	Sheep	Inner Mongolia	1965
CBm0056	1	5	3	13	2	2	3	2	4	41	8	5	4	3	6	5	42	116	B. melitensis bv. 3	Sheep	Inner Mongolia	1965
CBm0057	1	5	3	13	3	2	3	2	4	41	8	7	4	3	6	6	43	125	B. melitensis bv. 2	Human	Inner Mongolia	1965
CBm0058	1	5	3	13	2	3	3	2	4	46	8	5	4	3	6	11	63	N24	B. melitensis bv. 3	Sheep	Inner Mongolia	1965
CBm0065	1	5	3	13	2	2	3	2	4	41	8	4	4	3	5	5	42	116	B. melitensis bv. 2	Camel	Inner Mongolia	1966
CBm0159	1	5	3	13	2	2	3	2	4	41	8	5	4	3	8	5	42	116	B. melitensis bv. 3	Sheep	Inner Mongolia	1982
CBm0180	1	5	3	13	2	2	3	2	4	41	8	5	4	3	9	5	42	116	B. melitensis bv. 1	Sheep	Inner Mongolia	1989
CBm0181	1	5	3	13	2	2	3	2	4	42	8	4	4	3	3	7	42	108	B. melitensis bv. 3	Sheep	Inner Mongolia	1989
CBm0187	1	5	3	13	2	2	3	2	4	42	8	4	4	3	9	7	42	108	B. melitensis bv. 3	Catle	Inner Mongolia	1991
CBm0188	1	5	3	13	2	2	3	2	4	46	8	5	4	3	5	7	42	297	B. melitensis bv. 3	Human	Inner Mongolia	1991
CBm0189	1	5	3	13	2	2	3	2	4	41	8	6	4	3	2	6	42	116	B. melitensis bv. 1	Sheep	Inner Mongolia	1991
CBm0190	1	5	3	13	2	2	3	2	4	42	8	5	4	3	7	10	42	108	B. melitensis bv. 3	Sheep	Inner Mongolia	1991
CBm0191	1	5	3	13	2	2	3	2	4	42	8	4	4	3	9	7	42	108	B. melitensis bv. 3	Sheep	Inner Mongolia	1991
CBm0192	1	5	3	13	2	3	3	2	4	46	8	5	4	3	5	6	63	N24	B. melitensis bv. 3	Human	Inner Mongolia	1991
CBm0193	1	5	3	13	2	3	3	2	4	44	8	6	4	3	2	5	63	N26	B. melitensis bv. 3	Sheep	Inner Mongolia	1991
CBm0194	1	5	3	13	2	3	3	2	4	46	8	5	4	3	5	6	63	N24	B. melitensis bv. 3	Sheep	Inner Mongolia	1991
CBm0195	1	5	3	13	2	2	3	2	4	41	8	6	4	3	5	5	42	116	B. melitensis bv. 1	Catle	Inner Mongolia	1992
CBm0196	1	5	3	13	2	2	3	2	4	42	8	5	4	3	7	7	42	108	B. melitensis bv. 3	Sheep	Inner Mongolia	1992
CBm0197	1	5	3	13	2	2	3	2	4	42	8	5	4	3	7	7	42	108	B. melitensis bv. 3	Sheep	Inner Mongolia	1992
CBm0198	1	5	3	13	2	2	3	2	4	42	8	5	4	3	7	7	42	108	B. melitensis bv. 3	Sheep	Inner Mongolia	1992
CBm0199	1	5	3	13	2	2	3	2	4	46	8	5	4	3	5	5	42	297	B. melitensis bv. 3	Sheep	Inner Mongolia	1992
CBm0200	1	5	3	13	2	2	3	2	4	42	8	5	4	3	3	5	42	108	B. melitensis bv. 3	Human	Inner Mongolia	1993
CBm0201	1	5	3	13	2	2	3	2	4	44	8	5	4	3	5	5	42	N3	B. melitensis bv. 1	Sheep	Inner Mongolia	1993
CBm0202	1	5	3	13	2	2	3	2	4	41	8	6	4	3	7	6	42	116	B. melitensis bv. 1	Sheep	Inner Mongolia	1993
CBm0203	1	5	3	13	2	2	3	2	4	41	8	4	4	3	5	5	42	116	B. melitensis bv. 1	Sheep	Inner Mongolia	1993
CBm0204	1	5	3	13	2	2	3	2	4	42	8	6	4	3	7	5	42	108	B. melitensis bv. 2	Sheep	Inner Mongolia	1993
CBm0205	1	5	3	13	2	2	3	2	4	42	8	4	4	3	5	7	42	108	B. melitensis bv. 3	Sheep	Inner Mongolia	1993
CBm0206	1	5	3	13	2	2	3	2	4	41	8	5	4	3	8	6	42	116	B. melitensis bv. 1	Human	Inner Mongolia	1994
CBm0207	1	5	3	13	2	2	3	2	4	42	8	5	4	3	7	7	42	108	B. melitensis bv. 3	Human	Inner Mongolia	1994
CBm0208	1	5	3	13	2	2	3	2	4	44	9	5	4	3	8	7	42	N17	B. melitensis bv. 3	Human	Inner Mongolia	1994
CBm0209	1	5	3	13	2	2	3	2	4	42	8	5	4	3	7	7	42	108	B. melitensis bv. 3	Human	Inner Mongolia	1994
CBm0210	1	5	3	13	2	2	3	2	4	41	8	5	4	3	3	7	42	116	B. melitensis bv. 1	Sheep	Inner Mongolia	1994
CBm0211	1	5	3	13	2	2	3	2	4	41	8	6	4	3	10	7	42	116	B. melitensis bv. 1	Sheep	Inner Mongolia	1994
CBm0213	1	5	3	13	2	2	3	2	4	41	8	5	4	3	7	7	42	116	B. melitensis bv. 1	Human	Inner Mongolia	1995
CBm0214	1	5	3	13	2	2	3	2	4	42	8	5	4	1	7	7	42	108	B. melitensis bv. 3	Human	Inner Mongolia	1995
CBm0215	1	5	3	13	2	2	3	2	4	42	8	5	4	3	7	5	42	108	B. melitensis bv. 3	Human	Inner Mongolia	1995
CBm0216	1	5	3	13	2	2	3	2	4	42	9	5	4	3	8	7	42	N18	B. melitensis bv. 3	Human	Inner Mongolia	1995
CBm0217	1	5	3	13	2	2	3	2	4	42	8	5	4	3	7	4	42	108	B. melitensis bv. 3	Human	Inner Mongolia	1995
CBm0218	1	5	3	13	2	2	3	2	4	41	8	5	4	3	3	6	42	116	B. melitensis bv. 1	Sheep	Inner Mongolia	1995
CBm0219	1	5	3	13	2	2	3	2	4	41	8	5	4	3	7	6	42	116	B. melitensis bv. 1	Sheep	Inner Mongolia	1995
CBm0220	1	5	3	13	2	2	3	2	4	46	8	5	4	3	5	5	42	297	B. melitensis bv. 1	Sheep	Inner Mongolia	1995
CBm0221	1	5	3	13	2	2	3	2	4	41	8	5	4	3	6	5	42	116	B. melitensis bv. 1	Sheep	Inner Mongolia	1995
CBm0222	1	5	3	13	2	2	3	2	4	41	8	6	4	3	10	7	42	116	B. melitensis bv. 1	Sheep	Inner Mongolia	1995
CBm0223	1	5	3	13	2	2	3	2	4	42	8	5	4	3	7	7	42	108	B. melitensis bv. 3	Sheep	Inner Mongolia	1995
CBm0224	1	5	3	13	2	2	3	2	4	44	10	6	4	3	10	5	42	N19	B. melitensis bv. 3	Sheep	Inner Mongolia	1995
CBm0225	1	5	3	13	2	2	3	2	4	42	8	5	4	3	7	7	42	108	B. melitensis bv. 3	Sheep	Inner Mongolia	1995
CBm0226	1	5	3	13	2	2	3	2	4	42	8	5	4	3	7	7	42	108	B. melitensis bv. 3	Sheep	Inner Mongolia	1995
CBm0227	1	5	3	13	3	2	3	2	5	41	8	5	5	7	5	6	43	106	B. melitensis bv. 1	Sheep	Inner Mongolia	1995
CBm0228	1	5	3	12	2	2	3	1	4	42	8	4	6	7	3	3	86	N41	B. melitensis bv. 1	Human	Inner Mongolia	1995
CBm0229	1	5	3	12	2	2	3	1	4	42	8	4	5	7	3	3	86	N41	B. melitensis bv. 1	Sheep	Inner Mongolia	1995
CBm0230	1	5	3	12	2	2	3	1	4	42	8	5	4	8	3	3	86	N41	B. melitensis bv. 1	Sheep	Inner Mongolia	1995
CBm0231	1	5	3	13	2	2	3	3	4	42	8	5	4	3	7	7	184	N39	B. melitensis bv. 3	Sheep	Inner Mongolia	1995
CBm0232	1	5	3	13	2	2	3	3	4	42	8	5	4	3	7	7	184	N39	B. melitensis bv. 3	Sheep	Inner Mongolia	1995
CBm0233	1	5	3	13	1	3	3	2	4	42	8	5	4	3	7	6	CN11	N27	B. melitensis bv. 3	Human	Inner Mongolia	1995
CBm0234	1	5	3	13	2	2	3	2	4	42	8	5	4	3	5	5	42	108	B. melitensis bv. 3	Human	Inner Mongolia	1996
CBm0235	1	5	3	13	2	2	3	2	4	42	8	5	4	1	7	5	42	108	B. melitensis bv. 3	Human	Inner Mongolia	1996
CBm0236	1	5	3	13	2	2	3	2	4	42	8	5	4	3	7	6	42	108	B. melitensis bv. 3	Human	Inner Mongolia	1996
CBm0237	1	5	3	13	2	2	3	2	4	44	9	5	4	3	9	13	42	N17	B. melitensis bv. 3	Human	Inner Mongolia	1996
CBm0238	1	5	3	13	2	2	3	2	4	41	8	5	4	3	7	4	42	116	B. melitensis bv. 1	Sheep	Inner Mongolia	1996
CBm0239	1	5	3	13	2	2	3	2	4	41	8	5	4	3	5	5	42	116	B. melitensis bv. 1	Sheep	Inner Mongolia	1996
CBm0240	1	5	3	13	2	2	3	2	4	41	8	3	4	3	4	4	42	116	B. melitensis bv. 3	Sheep	Inner Mongolia	1996
CBm0241	1	5	3	13	2	2	3	2	4	41	8	5	4	3	7	6	42	116	B. melitensis bv. 3	Sheep	Inner Mongolia	1996
CBm0242	1	5	3	13	2	2	3	2	4	44	8	5	4	3	8	7	42	N3	B. melitensis bv. 3	Sheep	Inner Mongolia	1996
CBm0243	1	5	3	13	2	3	3	2	4	41	8	5	4	3	3	6	63	111	B. melitensis bv. 1	Sheep	Inner Mongolia	1996
CBm0244	1	5	3	12	2	2	3	1	4	42	8	5	4	7	3	3	86	N41	B. melitensis bv. 1	Human	Inner Mongolia	1996
CBm0245	1	5	3	12	2	2	3	1	4	42	8	4	7	8	3	3	86	N41	B. melitensis bv. 3	Human	Inner Mongolia	1996
CBm0246	1	5	3	12	2	2	3	1	4	42	8	4	7	8	3	3	86	N41	B. melitensis bv. 1	Sheep	Inner Mongolia	1996
CBm0247	1	5	3	13	4	2	3	2	4	44	8	5	4	3	3	7	CN7	N5	B. melitensis bv. 3	Sheep	Inner Mongolia	1996
CBm0252	1	5	3	13	2	2	3	2	4	46	8	5	4	3	3	9	42	297	B. melitensis bv. 3	Human	Inner Mongolia	1997
CBm0253	1	5	3	13	2	2	3	2	4	41	8	4	4	3	9	5	42	116	B. melitensis bv. 1	Sheep	Inner Mongolia	1997
CBm0254	1	5	3	13	2	2	3	2	4	41	8	5	4	3	5	5	42	116	B. melitensis bv. 3	Sheep	Inner Mongolia	1997
CBm0255	1	5	3	13	2	2	3	2	4	41	8	5	4	3	5	5	42	116	B. melitensis bv. 3	Sheep	Inner Mongolia	1997
CBm0256	1	5	3	13	3	2	3	2	4	44	8	6	4	3	5	8	43	123	B. melitensis bv. 3	Human	Inner Mongolia	1997
CBm0312	1	5	3	13	2	2	3	2	4	42	8	5	4	3	5	6	42	108	B. melitensis bv. 3	Human	Inner Mongolia	2006
CBm0313	1	5	3	13	2	2	3	2	4	42	8	5	4	3	5	6	42	108	B. melitensis bv. 3	Human	Inner Mongolia	2006
CBm0314	1	5	3	13	2	2	3	2	4	41	8	9	4	3	5	4	42	116	B. melitensis bv. 3	Human	Inner Mongolia	2006
CBm0315	1	5	3	13	2	2	3	2	4	41	8	5	4	3	7	6	42	116	B. melitensis bv. 3	Sheep	Inner Mongolia	2006
CBm0316	1	5	3	13	2	2	3	2	4	41	8	5	4	3	7	6	42	116	B. melitensis bv. 3	Sheep	Inner Mongolia	2006
CBm0317	1	5	3	13	2	2	3	2	4	41	8	5	4	3	5	6	42	116	B. melitensis bv. 3	Sheep	Inner Mongolia	2006
CBm0318	1	5	3	13	2	2	3	2	4	41	8	4	4	7	4	4	42	116	B. melitensis bv. 3	Sheep	Inner Mongolia	2006
CBm0319	1	5	3	13	2	2	3	2	4	46	8	5	4	3	5	5	42	297	B. melitensis bv. 3	Sheep	Inner Mongolia	2006
CBm0320	1	5	3	13	2	2	3	2	4	46	8	5	4	3	5	5	42	297	B. melitensis bv. 3	Sheep	Inner Mongolia	2006
CBm0321	1	5	3	13	2	2	3	2	4	41	8	5	4	3	6	5	42	116	B. melitensis bv. 3	Sheep	Inner Mongolia	2006
CBm0322	1	5	3	13	2	2	3	2	4	46	8	5	4	3	5	5	42	297	B. melitensis bv. 3	Sheep	Inner Mongolia	2006
CBm0323	1	5	3	13	2	2	3	2	4	46	8	5	4	3	5	5	42	297	B. melitensis bv. 3	Sheep	Inner Mongolia	2006
CBm0324	1	5	3	13	2	2	3	2	4	46	8	5	4	3	6	5	42	297	B. melitensis bv. 3	Sheep	Inner Mongolia	2006
CBm0325	1	5	3	13	2	2	3	2	4	41	8	5	4	3	7	6	42	116	B. melitensis bv. 3	Sheep	Inner Mongolia	2006
CBm0326	1	5	3	13	2	3	3	2	4	41	8	6	4	8	3	5	63	111	B. melitensis bv. 3	Sheep	Inner Mongolia	2006
CBm0736	1	5	3	13	2	2	3	2	4	41	8	6	4	3	7	6	42	116	B. melitensis bv. 3	Human	Inner Mongolia	2011
CBm0790	1	5	3	13	2	2	3	2	4	41	8	6	4	3	5	6	42	116	B. melitensis bv. 3	Human	Inner Mongolia	2012
CBm0791	1	5	3	13	2	2	3	2	4	41	8	3	4	3	7	5	42	116	B. melitensis bv. 3	Human	Inner Mongolia	2012
CBm0792	1	5	3	13	2	2	3	2	4	41	8	6	4	3	4	5	42	116	B. melitensis bv. 3	Human	Inner Mongolia	2012
CBm0864	1	5	3	13	2	2	3	2	4	41	8	4	4	3	6	6	42	116	B. melitensis bv. 1	Human	Inner Mongolia	2013
CBm0865	1	5	3	13	2	2	3	2	4	41	8	4	4	3	6	6	42	116	B. melitensis bv. 1	Human	Inner Mongolia	2013
CBm0866	1	5	3	13	2	2	3	2	4	41	8	4	4	3	6	6	42	116	B. melitensis bv. 1	Human	Inner Mongolia	2013
CBm0867	1	5	3	13	2	2	3	2	4	41	8	6	4	3	5	5	42	116	B. melitensis bv. 1	Human	Inner Mongolia	2013
CBm0868	1	5	3	13	2	2	3	2	4	41	8	6	4	3	5	5	42	116	B. melitensis bv. 1	Human	Inner Mongolia	2013
CBm0869	1	5	3	13	2	2	3	2	4	41	8	6	4	3	9	8	42	116	B. melitensis bv. 1	Human	Inner Mongolia	2013
CBm0870	1	5	3	13	2	2	3	2	4	41	8	4	4	3	6	7	42	116	B. melitensis bv. 1	Human	Inner Mongolia	2013
CBm0871	1	5	3	13	2	2	3	2	4	41	8	4	4	3	6	7	42	116	B. melitensis bv. 1	Human	Inner Mongolia	2013
CBm0872	1	5	3	13	2	2	3	2	4	41	8	4	4	3	6	7	42	116	B. melitensis bv. 1	Human	Inner Mongolia	2013
CBm0873	1	5	3	13	2	2	3	2	4	41	8	5	4	3	8	4	42	116	B. melitensis bv. 2	Human	Inner Mongolia	2013
CBm0874	1	5	3	13	2	2	3	2	4	41	8	8	4	3	5	5	42	116	B. melitensis bv. 3	Human	Inner Mongolia	2013
CBm0875	1	5	3	13	2	2	3	2	4	41	8	4	4	3	4	5	42	116	B. melitensis bv. 3	Human	Inner Mongolia	2013
CBm0876	1	5	3	13	2	2	3	2	4	41	8	6	4	3	4	5	42	116	B. melitensis bv. 3	Human	Inner Mongolia	2013
CBm0877	1	5	3	13	2	2	3	2	4	41	8	7	4	3	4	5	42	116	B. melitensis bv. 3	Human	Inner Mongolia	2013
CBm0878	1	5	3	13	2	2	3	2	4	41	8	7	4	3	5	6	42	116	B. melitensis bv. 3	Human	Inner Mongolia	2013
CBm0991	1	5	3	13	2	2	3	2	4	41	8	6	4	3	3	4	42	116	B. melitensis bv. 1	Human	Inner Mongolia	2014
CBm0992	1	5	3	13	2	2	3	2	4	41	8	4	4	3	7	5	42	116	B. melitensis bv. 3	Human	Inner Mongolia	2014
CBm0993	1	5	3	13	2	2	3	2	4	41	8	5	4	3	3	6	42	116	B. melitensis bv. 3	Human	Inner Mongolia	2014
CBm0994	1	5	3	13	2	2	3	2	4	41	8	7	4	3	5	5	42	116	B. melitensis bv. 3	Human	Inner Mongolia	2014
CBm0995	1	5	3	13	2	2	3	2	4	41	8	5	4	3	7	5	42	116	B. melitensis bv. 3	Human	Inner Mongolia	2014
CBm0996	1	5	3	13	2	2	3	2	4	41	8	6	4	3	7	7	42	116	B. melitensis bv. 3	Human	Inner Mongolia	2014
CBm0997	1	5	3	13	2	2	3	2	4	41	8	6	4	3	5	7	42	116	B. melitensis bv. 3	Human	Inner Mongolia	2014
CBm0998	1	5	3	13	2	2	3	2	4	41	8	6	4	3	7	7	42	116	B. melitensis bv. 3	Human	Inner Mongolia	2014
CBm0999	1	5	3	13	2	2	3	2	4	41	8	7	4	7	5	6	42	116	B. melitensis bv. 3	Human	Inner Mongolia	2014
CBm1000	1	5	3	13	2	2	3	2	4	41	8	7	4	3	4	5	42	116	B. melitensis bv. 3	Human	Inner Mongolia	2014
CBm1001	1	5	3	13	2	2	3	2	4	41	8	6	4	3	8	9	42	116	B. melitensis bv. 3	Human	Inner Mongolia	2014
CBm1002	1	5	3	13	2	2	3	2	4	41	8	1	7	3	4	4	42	116	B. melitensis bv. 3	Human	Inner Mongolia	2014
CBm1003	1	5	3	13	2	2	3	2	4	41	8	6	4	3	7	6	42	116	B. melitensis bv. 3	Human	Inner Mongolia	2014
CBm1004	1	5	3	13	2	2	3	2	4	41	8	9	4	3	5	7	42	116	B. melitensis bv. 3	Human	Inner Mongolia	2014
CBm1005	1	5	3	13	2	2	3	2	4	41	8	7	4	3	7	7	42	116	B. melitensis bv. 3	Human	Inner Mongolia	2014
CBm1006	1	5	3	13	2	3	3	2	4	41	8	6	4	3	4	5	63	111	B. melitensis bv. 1	Human	Inner Mongolia	2014
CBm1007	1	5	3	13	2	3	3	2	4	41	8	5	4	3	2	6	63	111	B. melitensis bv. 1	Human	Inner Mongolia	2014
CBm1008	1	5	3	13	2	3	3	2	4	41	8	5	4	3	6	6	63	111	B. melitensis bv. 1	Human	Inner Mongolia	2014
CBm1009	1	5	3	13	2	3	3	2	4	41	8	9	4	3	4	6	63	111	B. melitensis bv. 1	Human	Inner Mongolia	2014
CBm1010	1	5	3	13	2	3	3	2	4	41	8	6	4	3	2	5	63	111	B. melitensis bv. 1	Human	Inner Mongolia	2014
CBm1011	1	5	3	13	2	3	3	2	4	41	8	5	4	3	3	5	63	111	B. melitensis bv. 3	Human	Inner Mongolia	2014
CBm1012	1	5	3	13	2	3	3	2	4	41	8	5	4	3	7	5	63	111	B. melitensis bv. 3	Human	Inner Mongolia	2014
CBm1013	1	5	3	13	2	3	3	2	4	41	8	6	4	3	3	5	63	111	B. melitensis bv. 3	Human	Inner Mongolia	2014
CBm1014	1	5	3	13	2	3	3	2	4	41	8	8	4	3	3	5	63	111	B. melitensis bv. 3	Human	Inner Mongolia	2014
CBm1015	1	5	3	13	2	3	3	2	4	41	8	6	4	3	3	6	63	111	B. melitensis bv. 3	Human	Inner Mongolia	2014
CBm1016	1	5	3	13	2	3	3	2	4	41	8	5	4	3	4	5	63	111	B. melitensis bv. 3	Human	Inner Mongolia	2014
CBm1017	1	5	3	13	2	3	3	2	4	41	8	5	4	3	2	6	63	111	B. melitensis bv. 3	Human	Inner Mongolia	2014
CBm1018	1	5	3	13	2	3	3	2	4	41	8	4	4	3	3	5	63	111	B. melitensis bv. 3	Human	Inner Mongolia	2014
CBm1019	1	5	3	13	2	3	3	2	4	41	8	6	4	3	3	4	63	111	B. melitensis bv. 3	Human	Inner Mongolia	2014
CBm1020	1	5	3	13	2	3	3	2	4	41	8	7	4	3	5	8	63	111	B. melitensis bv. 3	Human	Inner Mongolia	2014
CBm1021	1	5	3	13	2	3	3	2	4	41	8	7	4	3	3	5	63	111	B. melitensis bv. 3	Human	Inner Mongolia	2014
CBm1038	1	5	3	13	2	2	3	2	4	41	8	7	4	3	6	7	42	116	B. melitensis bv. 1	Human	Inner Mongolia	2015
CBm1039	1	5	3	13	2	2	3	2	4	41	8	6	4	3	3	5	42	116	B. melitensis bv. 1	Human	Inner Mongolia	2015
CBm1040	1	5	3	13	2	2	3	2	4	41	8	6	4	3	5	6	42	116	B. melitensis bv. 1	Human	Inner Mongolia	2015
CBm1041	1	5	3	13	2	2	3	2	4	41	8	1	7	3	5	5	42	116	B. melitensis bv. 1	Human	Inner Mongolia	2015
CBm1042	1	5	3	13	2	2	3	2	4	41	8	5	4	3	3	5	42	116	B. melitensis bv. 3	Human	Inner Mongolia	2015
CBm1043	1	5	3	13	2	2	3	2	4	41	8	3	4	3	8	9	42	116	B. melitensis bv. 3	Human	Inner Mongolia	2015
CBm1044	1	5	3	13	2	2	3	2	4	41	8	3	4	3	5	6	42	116	B. melitensis bv. 3	Human	Inner Mongolia	2015
CBm1045	1	5	3	13	2	2	3	2	4	41	8	8	4	3	4	5	42	116	B. melitensis bv. 3	Human	Inner Mongolia	2015
CBm1046	1	5	3	13	2	2	3	2	4	41	8	6	4	3	5	6	42	116	B. melitensis bv. 3	Human	Inner Mongolia	2015
CBm1047	1	5	3	13	2	2	3	2	4	41	8	6	5	3	3	6	42	116	B. melitensis bv. 1	Human	Inner Mongolia	2015
CBm1048	1	5	3	13	2	2	3	2	4	41	8	8	5	3	3	5	42	116	B. melitensis bv. 1	Human	Inner Mongolia	2015
CBm1049	1	5	3	13	2	2	3	2	4	41	8	4	5	3	7	5	42	116	B. melitensis bv. 3	Human	Inner Mongolia	2015
CBm1050	1	5	3	13	2	2	3	2	4	41	8	8	5	3	3	6	42	116	B. melitensis bv. 3	Human	Inner Mongolia	2015
CBm1051	1	5	3	13	2	3	3	2	4	41	8	4	4	3	6	5	63	111	B. melitensis bv. 1	Human	Inner Mongolia	2015
CBm1052	1	5	3	13	2	3	3	2	4	41	8	7	4	3	5	6	63	111	B. melitensis bv. 1	Human	Inner Mongolia	2015
CBm1053	1	5	3	13	2	3	3	2	4	41	8	7	4	3	3	5	63	111	B. melitensis bv. 1	Human	Inner Mongolia	2015
CBm1054	1	5	3	13	2	3	3	2	4	41	8	6	4	3	8	6	63	111	B. melitensis bv. 1	Human	Inner Mongolia	2015
CBm1055	1	5	3	13	2	3	3	2	4	41	8	6	4	3	4	5	63	111	B. melitensis bv. 1	Human	Inner Mongolia	2015
CBm1056	1	5	3	13	2	3	3	2	4	41	8	4	4	3	6	5	63	111	B. melitensis bv. 1	Human	Inner Mongolia	2015
CBm1057	1	5	3	13	2	3	3	2	4	41	8	6	4	3	4	5	63	111	B. melitensis bv. 3	Human	Inner Mongolia	2015
CBm1058	1	5	3	13	2	3	3	2	4	41	8	6	4	3	4	5	63	111	B. melitensis bv. 3	Human	Inner Mongolia	2015
CBm1059	1	5	3	13	2	3	3	2	4	41	8	12	4	3	4	4	63	111	B. melitensis bv. 3	Human	Inner Mongolia	2015
CBm1060	1	5	3	13	2	3	3	2	4	41	8	7	4	3	5	8	63	111	B. melitensis bv. 3	Human	Inner Mongolia	2015
CBm1061	1	5	3	13	2	3	3	2	4	41	8	6	4	3	3	5	63	111	B. melitensis bv. 3	Human	Inner Mongolia	2015
CBm1062	1	5	3	13	2	3	3	2	4	41	8	7	5	3	3	6	63	111	B. melitensis bv. 1	Human	Inner Mongolia	2015
CBm1063	1	5	3	13	2	4	3	2	4	41	8	6	4	3	2	6	CN5	N6	B. melitensis bv. 2	Human	Inner Mongolia	2015
CBm1064	1	5	3	13	2	4	3	2	4	41	8	7	4	3	2	6	CN5	N6	B. melitensis bv. 2	Human	Inner Mongolia	2015
CBm1083	1	5	3	13	2	2	3	2	4	41	8	5	4	3	5	5	42	116	B. melitensis bv. 1	Human	Inner Mongolia	2016
CBm1084	1	5	3	13	2	2	3	2	4	41	8	5	4	3	4	7	42	116	B. melitensis bv. 1	Human	Inner Mongolia	2016
CBm1085	1	5	3	13	2	2	3	2	4	41	8	5	4	3	4	6	42	116	B. melitensis bv. 1	Human	Inner Mongolia	2016
CBm1086	1	5	3	13	2	2	3	2	4	41	8	7	4	3	4	4	42	116	B. melitensis bv. 1	Human	Inner Mongolia	2016
CBm1087	1	5	3	13	2	2	3	2	4	41	8	5	4	3	4	4	42	116	B. melitensis bv. 1	Human	Inner Mongolia	2016
CBm1088	1	5	3	13	2	2	3	2	4	41	8	7	4	3	4	6	42	116	B. melitensis bv. 3	Human	Inner Mongolia	2016
CBm1089	1	5	3	13	2	2	3	2	4	41	8	8	4	3	4	5	42	116	B. melitensis bv. 3	Human	Inner Mongolia	2016
CBm1090	1	5	3	13	2	2	3	2	4	41	8	5	4	3	6	5	42	116	B. melitensis bv. 3	Human	Inner Mongolia	2016
CBm1091	1	5	3	13	2	2	3	2	4	41	8	6	4	3	4	5	42	116	B. melitensis bv. 3	Human	Inner Mongolia	2016
CBm1092	1	5	3	13	2	2	3	2	4	41	8	6	4	3	4	5	42	116	B. melitensis bv. 3	Human	Inner Mongolia	2016
CBm1093	1	5	3	13	2	2	3	2	4	41	8	9	4	3	4	5	42	116	B. melitensis bv. 3	Human	Inner Mongolia	2016
CBm1094	1	5	3	13	2	2	3	2	4	41	8	8	4	3	4	5	42	116	B. melitensis bv. 3	Human	Inner Mongolia	2016
CBm1095	1	5	3	13	2	2	3	2	4	41	8	6	4	3	3	7	42	116	B. melitensis bv. 3	Human	Inner Mongolia	2016
CBm1096	1	5	3	13	2	2	3	2	4	41	8	4	4	3	6	5	42	116	B. melitensis bv. 3	Human	Inner Mongolia	2016
CBm1097	1	5	3	13	2	2	3	2	4	41	8	9	4	3	5	6	42	116	B. melitensis bv. 3	Human	Inner Mongolia	2016
CBm1098	1	5	3	13	2	2	3	2	4	41	8	4	4	3	7	5	42	116	B. melitensis bv. 3	Human	Inner Mongolia	2016
CBm1099	1	5	3	13	2	2	3	2	4	41	8	6	4	3	8	5	42	116	B. melitensis bv. 3	Human	Inner Mongolia	2016
CBm1100	1	5	3	13	2	2	3	2	4	41	8	5	4	3	5	5	42	116	B. melitensis bv. 3	Human	Inner Mongolia	2016
CBm1101	1	5	3	13	2	2	3	2	4	41	8	5	4	3	5	5	42	116	B. melitensis bv. 3	Human	Inner Mongolia	2016
CBm1102	1	5	3	13	2	2	3	2	4	41	8	4	4	3	3	5	42	116	B. melitensis bv. 3	Human	Inner Mongolia	2016
CBm1103	1	5	3	13	2	2	3	2	4	41	8	5	4	3	5	5	42	116	B. melitensis bv. 3	Human	Inner Mongolia	2016
CBm1104	1	5	3	13	2	2	3	2	4	41	8	7	4	3	5	4	42	116	B. melitensis bv. 3	Human	Inner Mongolia	2016
CBm1105	1	5	3	13	2	2	3	2	4	41	8	6	4	3	7	7	42	116	B. melitensis bv. 3	Human	Inner Mongolia	2016
CBm1106	1	5	3	13	2	2	3	2	4	41	8	5	4	3	9	4	42	116	B. melitensis bv. 3	Human	Inner Mongolia	2016
CBm1107	1	5	3	13	2	2	3	2	4	41	8	5	4	3	4	5	42	116	B. melitensis bv. 3	Human	Inner Mongolia	2016
CBm1108	1	5	3	13	2	2	3	2	4	41	8	5	4	3	9	5	42	116	B. melitensis bv. 3	Human	Inner Mongolia	2016
CBm1109	1	5	3	13	2	2	3	2	4	41	8	7	4	3	7	5	42	116	B. melitensis bv. 3	Human	Inner Mongolia	2016
CBm1110	1	5	3	13	2	2	3	2	4	41	8	7	4	3	7	5	42	116	B. melitensis bv. 3	Human	Inner Mongolia	2016
CBm1111	1	5	3	13	2	2	3	2	4	41	8	4	4	3	9	4	42	116	B. melitensis bv. 3	Human	Inner Mongolia	2016
CBm1112	1	5	3	13	2	2	3	2	4	41	8	6	4	3	4	4	42	116	B. melitensis bv. 3	Human	Inner Mongolia	2016
CBm1113	1	5	3	13	2	2	3	2	4	41	8	5	4	3	4	6	42	116	B. melitensis bv. 3	Human	Inner Mongolia	2016
CBm1114	1	5	3	13	2	2	3	2	4	41	8	5	4	3	4	4	42	116	B. melitensis bv. 3	Human	Inner Mongolia	2016
CBm1115	1	5	3	13	2	2	3	2	4	41	8	8	4	3	6	4	42	116	B. melitensis bv. 3	Human	Inner Mongolia	2016
CBm1116	1	5	3	13	2	2	3	2	4	41	8	5	4	3	9	4	42	116	B. melitensis bv. 3	Human	Inner Mongolia	2016
CBm1117	1	5	3	13	2	2	3	2	4	41	8	5	4	3	9	4	42	116	B. melitensis bv. 3	Human	Inner Mongolia	2016
CBm1118	1	5	3	13	2	2	3	2	4	41	8	5	4	3	6	6	42	116	B. melitensis bv. 3	Human	Inner Mongolia	2016
CBm1119	1	5	3	13	2	2	3	2	4	46	8	6	4	3	6	5	42	297	B. melitensis bv. 3	Human	Inner Mongolia	2016
CBm1120	1	5	3	13	2	2	3	2	4	41	8	3	4	2	3	5	42	116	B. melitensis bv. 3	Sheep	Inner Mongolia	2016
CBm1121	1	5	3	13	2	2	3	2	4	41	8	5	4	2	4	4	42	116	B. melitensis bv. 3	Sheep	Inner Mongolia	2016
CBm1122	1	5	3	13	2	2	3	2	4	41	8	3	4	2	5	6	42	116	B. melitensis bv. 3	Sheep	Inner Mongolia	2016
CBm1123	1	5	3	13	2	2	3	2	4	41	8	4	4	2	6	5	42	116	B. melitensis bv. 3	Sheep	Inner Mongolia	2016
CBm1124	1	5	3	13	2	2	3	2	4	41	8	5	4	2	4	5	42	116	B. melitensis bv. 3	Sheep	Inner Mongolia	2016
CBm1125	1	5	3	13	2	2	3	2	4	41	8	5	4	2	5	4	42	116	B. melitensis bv. 3	Sheep	Inner Mongolia	2016
CBm1126	1	5	3	13	2	2	3	2	4	41	8	5	4	2	2	5	42	116	B. melitensis bv. 3	Sheep	Inner Mongolia	2016
CBm1127	1	5	3	13	2	2	3	2	4	41	8	5	4	2	4	6	42	116	B. melitensis bv. 3	Sheep	Inner Mongolia	2016
CBm1128	1	5	3	13	2	2	3	2	4	41	8	6	4	2	5	6	42	116	B. melitensis bv. 3	Sheep	Inner Mongolia	2016
CBm1129	1	5	3	13	2	2	3	2	4	41	8	6	4	2	4	5	42	116	B. melitensis bv. 3	Sheep	Inner Mongolia	2016
CBm1130	1	5	3	13	2	2	3	2	4	41	8	8	4	2	5	4	42	116	B. melitensis bv. 3	Sheep	Inner Mongolia	2016
CBm1131	1	5	3	13	2	2	3	2	4	41	8	7	4	2	3	6	42	116	B. melitensis bv. 3	Sheep	Inner Mongolia	2016
CBm1132	1	5	3	13	2	2	3	2	4	41	8	7	4	2	5	6	42	116	B. melitensis bv. 3	Sheep	Inner Mongolia	2016
CBm1133	1	5	3	13	2	2	3	2	4	41	8	7	4	2	3	6	42	116	B. melitensis bv. 3	Sheep	Inner Mongolia	2016
CBm1134	1	5	3	13	2	2	3	2	4	41	8	7	4	2	3	6	42	116	B. melitensis bv. 3	Sheep	Inner Mongolia	2016
CBm1135	1	5	3	13	2	2	3	2	4	41	8	8	4	2	3	4	42	116	B. melitensis bv. 3	Sheep	Inner Mongolia	2016
CBm1136	1	5	3	13	2	2	3	2	7	41	8	3	4	2	5	6	42	369	B. melitensis bv. 3	Sheep	Inner Mongolia	2016
CBm1137	1	5	3	13	2	2	3	2	4	41	8	12	4	2	4	4	42	116	B. melitensis bv. 3	Sheep	Inner Mongolia	2016
CBm1138	1	5	3	13	2	2	3	2	4	41	8	3	4	2	6	6	42	116	B. melitensis bv. 3	Sheep	Inner Mongolia	2016
CBm1139	1	5	3	13	2	2	3	2	4	41	8	8	4	2	5	4	42	116	B. melitensis bv. 3	Sheep	Inner Mongolia	2016
CBm1140	1	5	3	13	2	2	3	2	4	41	8	8	4	2	3	4	42	116	B. melitensis bv. 3	Sheep	Inner Mongolia	2016
CBm1141	1	5	3	13	2	2	3	2	4	41	8	5	4	2	5	4	42	116	B. melitensis bv. 3	Sheep	Inner Mongolia	2016
CBm1142	1	5	3	13	2	2	3	2	4	41	8	3	4	2	6	6	42	116	B. melitensis bv. 3	Sheep	Inner Mongolia	2016
CBm1143	1	5	3	13	2	2	3	2	4	41	8	3	4	2	5	6	42	116	B. melitensis bv. 3	Sheep	Inner Mongolia	2016
CBm1144	1	5	3	13	2	2	3	2	4	41	8	7	4	2	3	6	42	116	B. melitensis bv. 3	Sheep	Inner Mongolia	2016
CBm1145	1	5	3	13	2	2	3	2	4	41	8	7	4	2	3	6	42	116	B. melitensis bv. 3	Sheep	Inner Mongolia	2016
CBm1146	1	5	3	13	2	2	3	2	4	41	8	7	4	2	3	6	42	116	B. melitensis bv. 3	Sheep	Inner Mongolia	2016
CBm1147	1	5	3	13	2	2	3	2	4	41	8	7	4	2	5	6	42	116	B. melitensis bv. 3	Sheep	Inner Mongolia	2016
CBm1148	1	5	3	13	2	2	3	2	4	41	8	6	4	2	4	5	42	116	B. melitensis bv. 3	Sheep	Inner Mongolia	2016
CBm1149	1	5	3	13	2	2	3	2	4	41	8	8	4	2	5	4	42	116	B. melitensis bv. 3	Sheep	Inner Mongolia	2016
CBm1150	1	5	3	13	2	2	3	2	4	41	8	7	4	2	5	6	42	116	B. melitensis bv. 3	Sheep	Inner Mongolia	2016
CBm1151	1	5	3	13	2	2	3	2	4	41	8	4	4	2	6	5	42	116	B. melitensis bv. 3	Sheep	Inner Mongolia	2016
CBm1152	1	5	3	13	2	2	3	2	4	41	8	8	4	2	3	4	42	116	B. melitensis bv. 3	Sheep	Inner Mongolia	2016
CBm1153	1	5	3	13	2	2	3	2	4	41	8	3	4	2	6	6	42	116	B. melitensis bv. 3	Sheep	Inner Mongolia	2016
CBm1154	1	5	3	13	2	2	3	2	4	41	8	3	4	2	3	5	42	116	B. melitensis bv. 3	Sheep	Inner Mongolia	2016
CBm1155	1	5	3	13	2	2	3	2	4	41	8	3	4	2	5	6	42	116	B. melitensis bv. 3	Sheep	Inner Mongolia	2016
CBm1156	1	5	3	13	2	2	3	2	4	41	8	7	4	2	3	6	42	116	B. melitensis bv. 3	Sheep	Inner Mongolia	2016
CBm1157	1	5	3	13	2	2	3	2	4	41	8	5	4	2	4	5	42	116	B. melitensis bv. 3	Sheep	Inner Mongolia	2016
CBm1158	1	5	3	13	2	2	3	2	4	41	8	5	4	2	4	4	42	116	B. melitensis bv. 3	Sheep	Inner Mongolia	2016
CBm1159	1	5	3	13	2	2	3	2	4	41	8	7	4	2	3	6	42	116	B. melitensis bv. 3	Sheep	Inner Mongolia	2016
CBm1160	1	5	3	13	2	2	3	2	4	41	8	7	4	2	3	6	42	116	B. melitensis bv. 3	Sheep	Inner Mongolia	2016
CBm1161	1	5	3	13	2	2	3	2	4	41	8	5	4	2	4	6	42	116	B. melitensis bv. 3	Sheep	Inner Mongolia	2016
CBm1162	1	5	3	13	2	2	3	2	4	41	8	5	4	2	5	4	42	116	B. melitensis bv. 3	Sheep	Inner Mongolia	2016
CBm1163	1	5	3	13	2	2	3	2	4	41	8	6	4	2	5	6	42	116	B. melitensis bv. 3	Sheep	Inner Mongolia	2016
CBm1164	1	5	3	13	2	2	3	2	4	41	8	12	4	2	4	4	42	116	B. melitensis bv. 3	Sheep	Inner Mongolia	2016
CBm1165	1	5	3	13	2	2	3	2	4	41	8	6	4	2	4	5	42	116	B. melitensis bv. 3	Sheep	Inner Mongolia	2016
CBm1166	1	5	3	13	2	2	3	2	4	41	8	5	4	2	2	5	42	116	B. melitensis bv. 3	Sheep	Inner Mongolia	2016
CBm1167	1	5	3	13	2	2	3	2	7	41	8	3	4	2	5	6	42	369	B. melitensis bv. 3	Sheep	Inner Mongolia	2016
CBm1168	1	5	3	12	2	2	3	2	4	41	8	7	4	2	4	4	45	115	B. melitensis bv. 3	Sheep	Inner Mongolia	2016
CBm1169	1	5	3	12	2	2	3	2	4	41	8	7	4	2	4	4	45	115	B. melitensis bv. 3	Sheep	Inner Mongolia	2016
CBm1170	1	5	3	12	2	2	3	2	4	41	8	7	4	2	4	4	45	115	B. melitensis bv. 3	Sheep	Inner Mongolia	2016
CBm1171	1	5	3	13	2	3	3	2	4	41	8	6	4	3	3	5	63	111	B. melitensis bv. 1	Human	Inner Mongolia	2016
CBm1172	1	5	3	13	2	3	3	2	4	41	8	5	4	3	3	5	63	111	B. melitensis bv. 3	Human	Inner Mongolia	2016
CBm1173	1	5	3	13	2	3	3	2	4	41	8	5	5	3	4	4	63	111	B. melitensis bv. 3	Sheep	Inner Mongolia	2016
CBm1174	1	5	3	13	2	3	3	2	4	41	8	5	4	3	5	5	63	111	B. melitensis bv. 3	Sheep	Inner Mongolia	2016
CBm1175	1	5	3	13	2	3	3	2	4	41	8	5	5	3	4	4	63	111	B. melitensis bv. 3	Sheep	Inner Mongolia	2016
CBm1176	1	5	3	13	2	3	3	2	4	41	8	5	4	3	5	5	63	111	B. melitensis bv. 3	Sheep	Inner Mongolia	2016
CBm1325	1	5	3	13	2	2	3	2	4	41	8	5	4	3	3	5	42	116	B. melitensis bv. 1	Human	Inner Mongolia	2018
CBm1326	1	5	3	13	2	2	3	2	4	46	8	7	4	3	4	6	42	297	B. melitensis bv. 3	Human	Inner Mongolia	2018
CBm1327	1	5	3	13	2	2	3	2	4	41	8	4	4	3	6	5	42	116	B. melitensis bv. 3	Human	Inner Mongolia	2018
CBm1328	1	5	3	13	2	2	3	2	4	41	8	7	4	3	5	6	42	116	B. melitensis bv. 3	Human	Inner Mongolia	2018
CBm0471	1	5	3	13	2	2	3	2	4	41	8	4	4	9	4	6	42	116	B. melitensis bv. 3	Human	Jiangsu	2009
CBm0789	1	5	3	13	2	2	3	2	4	41	8	6	4	3	4	3	42	116	B. melitensis bv. 3	Human	Jiangsu	2012
CBm0854	1	5	3	13	2	2	3	2	4	41	8	8	4	3	4	5	42	116	B. melitensis bv. 3	Human	Jiangsu	2013
CBm0855	1	5	3	13	2	2	3	2	4	41	8	4	6	3	5	7	42	116	B. melitensis bv. 3	Human	Jiangsu	2013
CBm0856	1	5	3	13	2	2	3	2	4	41	8	6	4	3	4	7	42	116	B. melitensis bv. 3	Human	Jiangsu	2013
CBm0857	1	5	3	13	2	2	3	2	4	41	8	9	4	3	5	5	42	116	B. melitensis bv. 3	Human	Jiangsu	2013
CBm0858	1	5	3	13	2	2	3	2	4	41	8	4	5	3	6	5	42	116	B. melitensis bv. 3	Human	Jiangsu	2013
CBm0859	1	5	3	13	2	2	3	2	5	41	8	5	4	3	6	5	42	180	B. melitensis bv. 3	Human	Jiangsu	2013
CBm0860	1	5	3	13	2	2	3	2	4	41	8	8	4	3	4	5	42	116	B. melitensis bv. 3	Human	Jiangsu	2013
CBm0979	1	5	3	13	2	2	3	2	4	41	8	6	4	3	5	6	42	116	B. melitensis bv. 3	Human	Jiangsu	2014
CBm0980	1	5	3	13	2	2	3	2	4	41	8	4	4	3	6	6	42	116	B. melitensis bv. 3	Human	Jiangsu	2014
CBm0981	1	5	3	13	2	2	3	2	4	41	8	5	4	6	4	7	42	116	B. melitensis bv. 3	Human	Jiangsu	2014
CBm0982	1	5	3	13	2	2	3	2	4	41	8	6	4	3	6	5	42	116	B. melitensis bv. 3	Human	Jiangsu	2014
CBm0983	1	5	3	13	2	2	3	2	4	41	8	6	4	3	5	6	42	116	B. melitensis bv. 3	Human	Jiangsu	2014
CBm0984	1	5	3	13	2	2	3	2	4	41	8	4	4	3	6	6	42	116	B. melitensis bv. 3	Human	Jiangsu	2014
CBm0985	1	5	3	13	2	2	3	2	4	41	8	6	4	3	6	5	42	116	B. melitensis bv. 3	Human	Jiangsu	2014
CBm0986	1	5	3	15	2	2	3	2	4	41	8	5	4	9	4	6	CN3	N7	B. melitensis bv. 3	Human	Jiangsu	2014
CBm0472	1	5	3	13	2	2	3	2	4	41	8	4	4	3	6	7	42	116	B. melitensis bv. 3	Human	Jiangxi	2009
CBm0473	1	5	3	13	2	2	3	2	4	41	8	4	4	3	6	7	42	116	B. melitensis bv. 3	Human	Jiangxi	2009
CBm1260	1	5	3	13	2	2	3	2	4	41	8	6	4	3	7	5	42	116	B. melitensis bv. 1	Human	Jiangxi	2017
CBm1261	1	5	3	13	2	2	3	2	4	41	8	4	4	13	4	4	42	116	B. melitensis bv. 3	Human	Jiangxi	2017
CBm1262	1	5	3	13	2	2	3	2	4	41	8	4	4	3	5	5	42	116	B. melitensis bv. 3	Human	Jiangxi	2017
CBm1263	1	5	3	13	2	2	3	2	4	41	8	8	4	3	9	8	42	116	B. melitensis bv. 3	Human	Jiangxi	2017
CBm1264	1	5	3	13	2	2	3	2	4	41	8	7	4	3	4	6	42	116	B. melitensis bv. 3	Human	Jiangxi	2017
CBm1265	1	5	3	13	2	2	3	2	4	41	8	5	4	3	8	6	42	116	B. melitensis bv. 3	Human	Jiangxi	2017
CBm1266	1	5	3	13	3	2	3	2	4	41	8	5	4	9	4	8	43	125	B. melitensis bv. 3	Human	Jiangxi	2017
CBm1267	1	5	3	13	3	2	3	2	4	41	8	5	4	8	4	8	43	125	B. melitensis bv. 3	Human	Jiangxi	2017
CBm1268	1	5	3	13	3	2	3	2	4	41	8	6	4	7	4	6	43	125	B. melitensis bv. 3	Human	Jiangxi	2017
CBm1269	1	5	3	13	3	2	3	2	4	41	8	6	4	5	4	6	43	125	B. melitensis bv. 3	Human	Jiangxi	2017
CBm1270	1	5	3	13	2	3	3	2	4	41	8	6	4	3	3	6	63	111	B. melitensis bv. 1	Human	Jiangxi	2017
CBm1271	1	5	3	13	2	3	3	2	4	41	8	5	5	3	6	4	63	111	B. melitensis bv. 3	Human	Jiangxi	2017
CBm0067	1	5	3	13	2	2	3	2	4	41	8	5	4	3	4	4	42	116	B. melitensis bv. 2	Human	Jilin	1971
CBm0068	1	5	3	13	2	2	3	2	4	41	8	5	4	3	4	5	42	116	B. melitensis bv. 2	Human	Jilin	1971
CBm0069	1	5	3	13	2	2	3	2	4	41	8	5	4	3	5	6	42	116	B. melitensis bv. 2	Sheep	Jilin	1971
CBm0078	1	5	3	13	2	2	3	2	4	41	8	7	4	3	6	6	42	116	B. melitensis bv. 3	Catle	Jilin	1973
CBm0164	1	4	3	13	2	2	3	2	6	42	8	4	5	7	3	3	115	N31	B. melitensis bv. 1	Deer	Jilin	1985
CBm0165	1	4	3	13	2	2	3	2	6	41	8	4	5	7	3	6	115	N32	B. melitensis bv. 3	Deer	Jilin	1985
CBm0751	1	5	3	13	2	2	3	2	4	41	8	9	4	3	4	6	42	116	B. melitensis bv. 3	Human	Jilin	2011
CBm0752	1	5	3	13	2	2	3	2	4	41	8	8	5	3	4	5	42	116	B. melitensis bv. 3	Human	Jilin	2011
CBm0287	1	5	3	13	2	2	3	2	4	41	8	5	4	3	5	6	42	116	B. melitensis bv. 3	Human	Liaoning	2005
CBm0288	1	5	3	13	2	2	3	2	4	41	8	5	4	3	5	6	42	116	B. melitensis bv. 3	Human	Liaoning	2005
CBm0289	1	5	3	13	2	2	3	2	4	41	8	5	4	3	5	6	42	116	B. melitensis bv. 3	Human	Liaoning	2005
CBm0290	1	5	3	13	2	2	3	2	4	41	8	5	4	3	5	6	42	116	B. melitensis bv. 3	Human	Liaoning	2005
CBm0291	1	5	3	13	2	2	3	2	4	41	8	5	4	3	5	6	42	116	B. melitensis bv. 3	Human	Liaoning	2005
CBm0292	1	5	3	13	2	2	3	2	4	41	8	5	4	3	5	6	42	116	B. melitensis bv. 3	Human	Liaoning	2005
CBm0293	1	5	3	13	2	2	3	2	4	41	8	5	4	3	5	6	42	116	B. melitensis bv. 3	Human	Liaoning	2005
CBm0294	1	5	3	13	2	2	3	2	4	41	8	5	4	3	5	6	42	116	B. melitensis bv. 3	Human	Liaoning	2005
CBm0295	1	5	3	13	2	2	3	2	4	41	8	5	4	3	5	7	42	116	B. melitensis bv. 3	Human	Liaoning	2005
CBm0296	1	5	3	13	2	2	3	2	4	41	8	5	4	3	5	7	42	116	B. melitensis bv. 3	Human	Liaoning	2005
CBm0297	1	5	3	13	2	2	3	2	4	41	8	5	4	3	5	5	42	116	B. melitensis bv. 3	Human	Liaoning	2005
CBm0298	1	5	3	13	2	2	3	2	4	41	8	5	4	3	5	5	42	116	B. melitensis bv. 3	Human	Liaoning	2005
CBm0299	1	5	3	13	2	2	3	2	4	41	8	5	4	3	5	5	42	116	B. melitensis bv. 3	Human	Liaoning	2005
CBm0300	1	5	3	13	2	2	3	2	4	41	8	5	4	3	5	5	42	116	B. melitensis bv. 3	Human	Liaoning	2005
CBm0301	1	5	3	13	2	2	3	2	4	41	8	5	4	3	5	5	42	116	B. melitensis bv. 3	Human	Liaoning	2005
CBm0302	1	5	3	13	2	2	3	2	4	41	8	5	4	3	5	5	42	116	B. melitensis bv. 3	Human	Liaoning	2005
CBm0303	1	5	3	13	2	2	3	2	4	41	8	5	4	3	5	6	42	116	B. melitensis bv. 3	Human	Liaoning	2005
CBm0304	1	5	3	13	2	2	3	2	4	41	8	5	4	3	5	5	42	116	B. melitensis bv. 3	Human	Liaoning	2005
CBm0305	1	5	3	13	2	2	3	2	4	41	8	5	4	3	5	6	42	116	B. melitensis bv. 3	Human	Liaoning	2005
CBm0306	1	5	3	13	2	2	3	2	4	41	8	5	4	3	5	5	42	116	B. melitensis bv. 3	Human	Liaoning	2005
CBm0307	1	5	3	13	3	2	3	2	4	41	8	5	4	3	5	5	43	125	B. melitensis bv. 3	Human	Liaoning	2005
CBm0327	1	5	3	13	2	2	3	2	4	41	8	5	4	3	5	6	42	116	B. melitensis bv. 3	Human	Liaoning	2006
CBm0328	1	5	3	13	2	2	3	2	4	41	8	5	4	3	5	5	42	116	B. melitensis bv. 3	Human	Liaoning	2006
CBm0345	1	5	3	13	2	2	3	2	4	41	8	5	4	3	5	6	42	116	B. melitensis bv. 3	Human	Liaoning	2007
CBm0346	1	5	3	13	2	2	3	2	4	41	8	5	4	3	5	5	42	116	B. melitensis bv. 3	Human	Liaoning	2007
CBm0347	1	5	3	13	2	2	3	2	4	41	8	5	4	3	5	5	42	116	B. melitensis bv. 3	Human	Liaoning	2007
CBm0348	1	5	3	13	2	2	3	2	4	41	8	5	4	3	5	5	42	116	B. melitensis bv. 3	Human	Liaoning	2007
CBm0349	1	5	3	13	2	2	3	2	4	41	8	5	4	3	7	5	42	116	B. melitensis bv. 3	Human	Liaoning	2007
CBm0350	1	5	3	13	2	2	3	2	4	41	8	5	4	3	4	4	42	116	B. melitensis bv. 3	Human	Liaoning	2007
CBm0351	1	5	3	13	2	2	3	2	4	41	8	5	4	3	5	4	42	116	B. melitensis bv. 3	Human	Liaoning	2007
CBm0352	1	5	3	13	2	2	3	2	4	41	8	5	4	3	3	4	42	116	B. melitensis bv. 3	Human	Liaoning	2007
CBm0409	1	5	3	13	2	2	3	2	4	41	8	5	4	3	6	5	42	116	B. melitensis bv. 3	Human	Liaoning	2008
CBm0410	1	5	3	13	2	2	3	2	4	41	8	5	4	3	5	5	42	116	B. melitensis bv. 3	Human	Liaoning	2008
CBm0411	1	5	3	13	2	2	3	2	4	41	8	5	4	3	4	4	42	116	B. melitensis bv. 3	Human	Liaoning	2008
CBm0412	1	5	3	13	2	2	3	2	4	41	8	5	4	3	4	4	42	116	B. melitensis bv. 3	Human	Liaoning	2008
CBm0413	1	5	3	13	2	2	3	2	4	41	8	5	6	3	8	4	42	116	B. melitensis bv. 3	Human	Liaoning	2008
CBm0555	1	5	3	13	2	2	3	2	4	42	8	3	4	4	3	5	42	108	B. melitensis bv. 1	Human	Liaoning	2010
CBm0556	1	5	3	13	2	2	3	2	4	42	8	3	4	4	3	5	42	108	B. melitensis bv. 1	Human	Liaoning	2010
CBm0557	1	5	3	13	2	2	3	2	4	42	8	3	4	4	3	5	42	108	B. melitensis bv. 1	Human	Liaoning	2010
CBm0558	1	5	3	13	2	2	3	2	4	42	8	8	4	4	3	5	42	108	B. melitensis bv. 1	Human	Liaoning	2010
CBm0559	1	5	3	13	2	2	3	2	4	42	8	3	4	4	3	6	42	108	B. melitensis bv. 1	Human	Liaoning	2010
CBm0560	1	5	3	13	2	2	3	2	4	42	8	3	4	4	3	5	42	108	B. melitensis bv. 1	Human	Liaoning	2010
CBm0561	1	5	3	13	2	2	3	2	4	42	8	6	4	4	3	4	42	108	B. melitensis bv. 1	Human	Liaoning	2010
CBm0562	1	5	3	13	2	2	3	2	4	42	8	9	4	4	3	5	42	108	B. melitensis bv. 1	Human	Liaoning	2010
CBm0563	1	5	3	13	2	2	3	2	4	42	8	9	4	4	3	5	42	108	B. melitensis bv. 1	Human	Liaoning	2010
CBm0564	1	5	3	13	2	2	3	2	4	42	8	3	4	4	3	6	42	108	B. melitensis bv. 1	Human	Liaoning	2010
CBm0565	1	5	3	13	2	2	3	2	4	46	3	6	4	4	3	5	42	N9	B. melitensis bv. 1	Human	Liaoning	2010
CBm0566	1	5	3	13	2	2	3	2	4	42	8	5	4	4	3	5	42	108	B. melitensis bv. 3	Human	Liaoning	2010
CBm0567	1	5	3	13	2	2	3	2	4	42	8	5	4	4	3	5	42	108	B. melitensis bv. 3	Human	Liaoning	2010
CBm0568	1	5	3	13	2	2	3	2	4	42	8	3	4	4	3	5	42	108	B. melitensis bv. 3	Human	Liaoning	2010
CBm0569	1	5	3	13	2	2	3	2	4	42	8	4	4	4	3	5	42	108	B. melitensis bv. 3	Human	Liaoning	2010
CBm0570	1	5	3	13	2	2	3	2	4	42	8	8	4	4	3	6	42	108	B. melitensis bv. 3	Human	Liaoning	2010
CBm0571	1	5	3	13	2	2	3	2	4	42	8	5	4	4	3	5	42	108	B. melitensis bv. 3	Human	Liaoning	2010
CBm0572	1	5	3	13	2	2	3	2	4	42	8	11	4	4	3	8	42	108	B. melitensis bv. 3	Human	Liaoning	2010
CBm0573	1	5	3	13	2	2	3	2	4	42	8	4	4	4	3	5	42	108	B. melitensis bv. 3	Human	Liaoning	2010
CBm0574	1	5	3	13	2	2	3	2	4	42	8	8	4	4	3	5	42	108	B. melitensis bv. 3	Human	Liaoning	2010
CBm0575	1	5	3	13	2	2	3	2	4	42	8	4	4	4	3	6	42	108	B. melitensis bv. 3	Human	Liaoning	2010
CBm0576	1	5	3	13	2	2	3	2	4	46	8	4	4	4	3	5	42	297	B. melitensis bv. 3	Human	Liaoning	2010
CBm0577	1	5	3	13	2	2	3	2	4	42	8	5	4	4	3	6	42	108	B. melitensis bv. 3	Human	Liaoning	2010
CBm0578	1	5	3	13	2	2	3	2	4	42	8	5	4	4	3	6	42	108	B. melitensis bv. 3	Human	Liaoning	2010
CBm0579	1	5	3	13	2	2	3	2	4	42	8	4	4	4	3	5	42	108	B. melitensis bv. 3	Human	Liaoning	2010
CBm0580	1	5	3	13	2	2	3	2	4	42	8	4	4	4	3	5	42	108	B. melitensis bv. 3	Human	Liaoning	2010
CBm0581	1	5	3	13	2	2	3	2	4	42	8	4	4	4	3	5	42	108	B. melitensis bv. 3	Human	Liaoning	2010
CBm0582	1	5	3	13	2	2	3	2	4	42	8	4	4	4	3	6	42	108	B. melitensis bv. 3	Human	Liaoning	2010
CBm0583	1	5	3	13	2	2	3	2	4	42	8	4	4	4	3	5	42	108	B. melitensis bv. 3	Human	Liaoning	2010
CBm0584	1	5	3	13	2	2	3	2	4	42	8	4	4	4	3	5	42	108	B. melitensis bv. 3	Human	Liaoning	2010
CBm0585	1	5	3	13	2	2	3	2	4	42	8	4	4	4	3	6	42	108	B. melitensis bv. 3	Human	Liaoning	2010
CBm0586	1	5	3	13	2	2	3	2	4	42	8	4	4	4	3	6	42	108	B. melitensis bv. 3	Human	Liaoning	2010
CBm0587	1	5	3	13	2	2	3	2	4	42	8	4	4	4	3	5	42	108	B. melitensis bv. 3	Human	Liaoning	2010
CBm0588	1	5	3	13	2	2	3	2	4	42	8	5	4	3	3	5	42	108	B. melitensis bv. 3	Human	Liaoning	2010
CBm0589	1	5	3	13	2	2	3	2	4	42	8	7	4	3	4	6	42	108	B. melitensis bv. 3	Human	Liaoning	2010
CBm0590	1	5	3	13	2	2	3	2	4	41	8	4	4	3	8	5	42	116	B. melitensis bv. 3	Human	Liaoning	2010
CBm0591	1	5	3	13	2	2	3	2	4	41	8	7	4	3	3	5	42	116	B. melitensis bv. 3	Human	Liaoning	2010
CBm0592	1	5	3	13	2	2	3	2	4	41	8	5	4	3	3	4	42	116	B. melitensis bv. 3	Human	Liaoning	2010
CBm0593	1	5	3	13	2	2	3	2	4	41	8	5	4	3	9	5	42	116	B. melitensis bv. 3	Human	Liaoning	2010
CBm0594	1	5	3	13	2	2	3	2	4	41	8	7	4	3	3	5	42	116	B. melitensis bv. 3	Human	Liaoning	2010
CBm0595	1	5	3	13	2	2	3	2	4	41	8	5	4	3	3	4	42	116	B. melitensis bv. 3	Human	Liaoning	2010
CBm0596	1	5	3	13	2	2	3	2	4	41	8	5	4	3	4	4	42	116	B. melitensis bv. 3	Human	Liaoning	2010
CBm0597	1	5	3	13	2	2	3	2	4	41	8	6	4	3	4	5	42	116	B. melitensis bv. 3	Human	Liaoning	2010
CBm0598	1	5	3	13	2	2	3	2	4	41	8	10	4	3	5	4	42	116	B. melitensis bv. 3	Human	Liaoning	2010
CBm0599	1	5	3	13	2	2	3	2	4	41	8	8	4	3	4	5	42	116	B. melitensis bv. 3	Human	Liaoning	2010
CBm0600	1	5	3	13	2	2	3	2	4	41	8	8	4	3	4	5	42	116	B. melitensis bv. 3	Human	Liaoning	2010
CBm0601	1	5	3	13	2	2	3	2	4	41	8	5	4	3	4	4	42	116	B. melitensis bv. 3	Human	Liaoning	2010
CBm0602	1	5	3	13	2	2	3	2	4	41	8	8	4	3	4	6	42	116	B. melitensis bv. 3	Human	Liaoning	2010
CBm0603	1	5	3	13	2	2	3	2	4	41	8	5	4	3	4	4	42	116	B. melitensis bv. 3	Human	Liaoning	2010
CBm0604	1	5	3	13	2	2	3	2	4	41	8	6	4	3	4	3	42	116	B. melitensis bv. 3	Human	Liaoning	2010
CBm0605	1	5	3	13	2	2	3	2	4	41	8	8	4	3	4	6	42	116	B. melitensis bv. 3	Human	Liaoning	2010
CBm0606	1	5	3	13	2	2	3	2	4	41	8	6	4	3	4	5	42	116	B. melitensis bv. 3	Human	Liaoning	2010
CBm0607	1	5	3	13	2	2	3	2	4	41	8	6	4	3	5	5	42	116	B. melitensis bv. 3	Human	Liaoning	2010
CBm0608	1	5	3	13	2	2	3	2	4	41	8	5	4	3	3	4	42	116	B. melitensis bv. 3	Human	Liaoning	2010
CBm0609	1	5	3	13	2	2	3	2	4	41	8	6	4	3	8	5	42	116	B. melitensis bv. 3	Human	Liaoning	2010
CBm0610	1	5	3	13	3	2	3	2	4	41	8	5	4	3	4	7	43	125	B. melitensis bv. 3	Human	Liaoning	2010
CBm0753	1	5	3	13	2	2	3	2	4	41	8	5	4	3	5	6	42	116	B. melitensis bv. 3	Human	Liaoning	2011
CBm0754	1	5	3	13	2	2	3	2	4	41	8	5	4	3	5	7	42	116	B. melitensis bv. 3	Human	Liaoning	2011
CBm0755	1	5	3	13	2	2	3	2	4	41	8	5	4	3	6	5	42	116	B. melitensis bv. 3	Human	Liaoning	2011
CBm0756	1	5	3	13	2	2	3	2	4	41	8	5	4	3	5	5	42	116	B. melitensis bv. 3	Human	Liaoning	2011
CBm0806	1	5	3	13	2	2	3	2	4	46	3	6	4	4	3	5	42	N9	B. melitensis bv. 3	Human	Liaoning	2012
CBm0807	1	5	3	13	2	2	3	2	4	41	8	3	4	4	3	4	42	116	B. melitensis bv. 3	Human	Liaoning	2012
CBm0808	1	5	3	13	2	2	3	2	4	41	8	5	4	4	3	6	42	116	B. melitensis bv. 3	Human	Liaoning	2012
CBm0809	1	5	3	13	2	2	3	2	4	41	8	4	4	4	3	5	42	116	B. melitensis bv. 3	Human	Liaoning	2012
CBm0810	1	5	3	13	2	2	3	2	4	41	8	4	4	4	3	5	42	116	B. melitensis bv. 3	Human	Liaoning	2012
CBm0811	1	5	3	13	2	2	3	2	4	41	8	4	4	4	3	5	42	116	B. melitensis bv. 3	Human	Liaoning	2012
CBm0812	1	5	3	13	2	2	3	2	4	41	8	6	4	4	3	5	42	116	B. melitensis bv. 3	Human	Liaoning	2012
CBm0813	1	5	3	13	2	2	3	2	4	41	8	8	4	4	3	6	42	116	B. melitensis bv. 3	Human	Liaoning	2012
CBm0814	1	5	3	13	2	2	3	2	4	41	8	3	4	4	3	5	42	116	B. melitensis bv. 3	Human	Liaoning	2012
CBm0815	1	5	3	13	2	2	3	2	4	41	8	3	4	4	3	5	42	116	B. melitensis bv. 3	Human	Liaoning	2012
CBm0816	1	5	3	13	2	2	3	2	4	41	8	4	4	4	3	5	42	116	B. melitensis bv. 3	Human	Liaoning	2012
CBm0817	1	5	3	13	2	2	3	2	4	41	8	4	4	4	3	7	42	116	B. melitensis bv. 3	Human	Liaoning	2012
CBm0818	1	5	3	13	2	2	3	2	4	41	8	3	4	4	3	5	42	116	B. melitensis bv. 3	Human	Liaoning	2012
CBm0819	1	5	3	13	2	2	3	2	4	41	8	3	4	4	3	6	42	116	B. melitensis bv. 3	Human	Liaoning	2012
CBm0820	1	5	3	13	2	2	3	2	4	41	8	4	4	4	3	7	42	116	B. melitensis bv. 3	Human	Liaoning	2012
CBm0821	1	5	3	13	2	2	3	2	4	46	8	4	4	4	3	5	42	297	B. melitensis bv. 3	Human	Liaoning	2012
CBm0822	1	5	3	13	2	2	3	2	4	46	8	4	4	4	3	5	42	297	B. melitensis bv. 3	Human	Liaoning	2012
CBm0823	1	5	3	13	2	2	3	2	4	41	8	4	4	4	3	5	42	116	B. melitensis bv. 3	Human	Liaoning	2012
CBm0824	1	5	3	13	2	2	3	2	4	41	8	3	4	4	3	5	42	116	B. melitensis bv. 3	Human	Liaoning	2012
CBm0825	1	5	3	13	2	2	3	2	4	41	8	4	4	4	3	5	42	116	B. melitensis bv. 3	Human	Liaoning	2012
CBm0826	1	5	3	13	2	2	3	2	4	41	8	3	4	4	3	5	42	116	B. melitensis bv. 3	Human	Liaoning	2012
CBm0827	1	5	3	13	2	2	3	2	4	41	8	4	4	4	3	5	42	116	B. melitensis bv. 3	Human	Liaoning	2012
CBm0828	1	5	3	13	2	2	3	2	4	41	8	5	4	4	3	5	42	116	B. melitensis bv. 3	Human	Liaoning	2012
CBm0829	1	5	3	13	2	2	3	2	4	41	8	3	4	4	3	5	42	116	B. melitensis bv. 3	Human	Liaoning	2012
CBm0830	1	5	3	13	2	2	3	2	4	41	8	3	4	4	3	5	42	116	B. melitensis bv. 3	Human	Liaoning	2012
CBm0831	1	5	3	13	2	2	3	2	4	41	8	4	4	4	3	5	42	116	B. melitensis bv. 3	Human	Liaoning	2012
CBm0832	1	5	3	13	2	2	3	2	4	41	8	5	4	4	3	5	42	116	B. melitensis bv. 3	Human	Liaoning	2012
CBm0833	1	5	3	13	2	2	3	2	4	41	8	4	4	4	3	5	42	116	B. melitensis bv. 3	Human	Liaoning	2012
CBm0834	1	5	3	13	2	2	3	2	4	46	3	4	4	4	3	5	42	N9	B. melitensis bv. 3	Human	Liaoning	2012
CBm0835	1	5	3	13	2	2	3	2	4	41	8	3	4	4	3	6	42	116	B. melitensis bv. 3	Human	Liaoning	2012
CBm0836	1	5	3	13	2	2	3	2	4	41	8	4	4	4	3	5	42	116	B. melitensis bv. 3	Human	Liaoning	2012
CBm0837	1	5	3	13	2	2	3	2	4	41	8	4	4	4	3	5	42	116	B. melitensis bv. 3	Human	Liaoning	2012
CBm0838	1	5	3	13	2	2	3	2	4	46	8	5	4	4	3	5	42	297	B. melitensis bv. 3	Human	Liaoning	2012
CBm0839	1	5	3	13	2	2	3	2	4	41	8	4	4	4	3	5	42	116	B. melitensis bv. 3	Human	Liaoning	2012
CBm0840	1	5	3	13	2	2	3	2	4	41	8	3	4	4	3	5	42	116	B. melitensis bv. 3	Human	Liaoning	2012
CBm0893	1	5	3	13	2	2	3	2	4	41	8	8	4	3	4	5	42	116	B. melitensis bv. 3	Human	Liaoning	2013
CBm0894	1	5	3	13	2	2	3	2	4	41	8	5	4	3	5	6	42	116	B. melitensis bv. 3	Human	Liaoning	2013
CBm1329	1	5	3	13	2	2	3	2	4	41	8	9	4	3	6	7	42	116	B. melitensis bv. 1	Human	Liaoning	2018
CBm1330	1	5	3	13	2	2	3	2	4	46	8	4	4	3	4	5	42	297	B. melitensis bv. 1	Human	Liaoning	2018
CBm1331	1	5	3	13	2	2	3	2	4	41	8	8	4	3	3	5	42	116	B. melitensis bv. 1	Human	Liaoning	2018
CBm1332	1	5	3	13	2	2	3	2	4	41	8	4	4	3	7	7	42	116	B. melitensis bv. 1	Human	Liaoning	2018
CBm1333	1	5	3	13	2	2	3	2	4	41	8	6	5	3	8	4	42	116	B. melitensis bv. 1	Human	Liaoning	2018
CBm1334	1	5	3	13	2	2	3	2	4	41	8	10	4	3	3	5	42	116	B. melitensis bv. 3	Human	Liaoning	2018
CBm1335	1	5	3	13	2	2	3	2	4	41	8	7	4	3	7	5	42	116	B. melitensis bv. 3	Human	Liaoning	2018
CBm1336	1	5	3	13	2	2	3	2	4	41	8	9	4	3	3	5	42	116	B. melitensis bv. 3	Human	Liaoning	2018
CBm1337	1	5	3	13	2	2	3	2	4	41	8	8	4	3	3	5	42	116	B. melitensis bv. 3	Human	Liaoning	2018
CBm1338	1	5	3	13	2	2	3	2	4	41	8	4	4	3	3	5	42	116	B. melitensis bv. 3	Human	Liaoning	2018
CBm1339	1	5	3	13	2	2	3	2	4	41	8	6	4	3	4	5	42	116	B. melitensis bv. 3	Human	Liaoning	2018
CBm1340	1	5	3	13	2	2	3	2	4	41	8	4	4	3	3	6	42	116	B. melitensis bv. 3	Human	Liaoning	2018
CBm1341	1	5	3	13	2	2	3	2	4	41	8	5	4	3	3	5	42	116	B. melitensis bv. 3	Human	Liaoning	2018
CBm1342	1	5	3	13	2	2	3	2	4	41	8	8	4	3	4	5	42	116	B. melitensis bv. 3	Human	Liaoning	2018
CBm1343	1	5	3	13	2	2	3	2	4	41	8	6	4	5	11	5	42	116	B. melitensis bv. 3	Human	Liaoning	2018
CBm1344	1	5	3	13	2	2	3	2	4	41	8	5	5	3	5	4	42	116	B. melitensis bv. 3	Human	Liaoning	2018
CBm1345	1	5	3	13	2	2	3	2	3	41	8	10	4	3	5	6	42	N8	B. melitensis bv. 3	Human	Liaoning	2018
CBm1346	1	5	3	13	2	2	3	2	4	41	8	9	4	3	3	6	42	116	B. melitensis bv. 3	Human	Liaoning	2018
CBm1347	1	5	3	13	2	2	3	2	4	41	8	6	4	3	3	5	42	116	B. melitensis bv. 3	Human	Liaoning	2018
CBm1348	1	5	3	13	2	2	3	2	4	41	8	4	4	3	3	5	42	116	B. melitensis bv. 3	Human	Liaoning	2018
CBm1349	1	5	3	13	2	2	3	2	4	41	8	8	4	3	4	5	42	116	B. melitensis bv. 3	Human	Liaoning	2018
CBm1350	1	5	3	13	2	2	3	2	4	41	8	5	6	4	8	5	42	116	B. melitensis bv. 3	Human	Liaoning	2018
CBm1351	1	5	3	13	2	2	3	2	4	42	8	5	4	3	5	5	42	108	B. melitensis bv. 3	Human	Liaoning	2018
CBm1352	1	5	3	13	2	2	3	2	4	46	8	5	4	3	4	5	42	297	B. melitensis bv. 3	Human	Liaoning	2018
CBm1353	1	5	3	13	2	2	3	2	4	41	8	6	5	3	6	4	42	116	B. melitensis bv. 3	Human	Liaoning	2018
CBm1354	1	5	3	13	2	2	3	2	4	41	8	6	5	3	4	4	42	116	B. melitensis bv. 3	Human	Liaoning	2018
CBm1355	1	5	3	13	2	2	3	2	4	41	8	8	4	3	4	5	42	116	B. melitensis bv. 3	Human	Liaoning	2018
CBm1356	1	5	3	13	2	2	3	2	4	41	8	5	4	3	4	5	42	116	B. melitensis bv. 3	Human	Liaoning	2018
CBm1357	1	5	3	13	2	3	3	2	4	42	8	5	4	3	3	5	63	N25	B. melitensis bv. 3	Human	Liaoning	2018
CBm1358	1	5	3	13	2	3	3	2	4	41	8	10	4	3	3	5	63	111	B. melitensis bv. 3	Human	Liaoning	2018
CBm1359	1	5	3	13	2	3	3	2	4	41	8	8	4	3	3	5	63	111	B. melitensis bv. 3	Human	Liaoning	2018
CBm1360	1	5	3	12	2	3	3	2	4	41	8	6	4	3	3	5	CN15	N36	B. melitensis bv. 3	Human	Liaoning	2018
CBm0096	1	5	3	13	2	3	3	2	4	41	8	5	4	3	5	5	63	111	B. melitensis bv. 3	Goat	Ningxia	1979
CBm0097	1	5	3	13	2	3	3	2	4	41	8	5	4	3	8	4	63	111	B. melitensis bv. 3	Human	Ningxia	1979
CBm0098	1	5	3	13	2	3	3	2	4	41	8	4	4	3	7	6	63	111	B. melitensis bv. 3	Human	Ningxia	1979
CBm0099	1	5	3	13	4	1	5	2	4	38	9	7	4	3	10	3	CN17	N52	B. melitensis bv. 3	Human	Ningxia	1979
CBm0100	1	5	3	13	3	1	5	2	4	38	9	12	4	3	9	7	CN18	N53	B. melitensis bv. 3	Human	Ningxia	1979
CBm0101	1	5	3	13	3	1	5	2	4	38	9	12	4	3	9	5	CN18	N53	B. melitensis bv. 3	Human	Ningxia	1979
CBm0102	1	5	3	13	3	1	5	2	4	38	9	13	4	3	10	4	CN18	N53	B. melitensis bv. 3	Human	Ningxia	1979
CBm0103	1	4	3	13	3	1	5	2	4	38	9	5	4	3	5	5	CN19	N54	B. melitensis bv. 3	Goat	Ningxia	1979
CBm0104	1	4	3	13	3	1	5	2	4	38	9	5	4	3	5	5	CN19	N54	B. melitensis bv. 3	Human	Ningxia	1979
CBm0105	1	4	3	13	3	1	5	2	4	38	9	4	6	4	3	6	CN19	N54	B. melitensis bv. 3	Sheep	Ningxia	1979
CBm0106	1	5	3	12	3	1	5	2	4	38	9	7	4	3	6	4	CN20	N55	B. melitensis bv. 3	Sheep	Ningxia	1979
CBm0107	1	5	3	13	3	2	4	2	4	41	9	4	4	3	7	3	CN23	N48	B. melitensis bv. 2	Human	Ningxia	1979
CBm0501	1	5	3	13	2	2	3	2	4	41	8	7	4	3	7	5	42	116	B. melitensis bv. 3	Human	Ningxia	2009
CBm0502	1	5	3	13	2	2	3	2	4	44	8	6	4	3	8	5	42	N3	B. melitensis bv. 3	Human	Ningxia	2009
CBm0503	1	5	3	13	2	3	3	2	4	41	8	4	4	3	7	5	63	111	B. melitensis bv. 3	Human	Ningxia	2009
CBm0504	1	5	3	13	2	3	3	2	4	41	8	4	4	7	4	5	63	111	B. melitensis bv. 3	Human	Ningxia	2009
CBm0505	1	5	3	13	2	3	3	2	4	46	8	7	4	3	7	5	63	N24	B. melitensis bv. 3	Human	Ningxia	2009
CBm0506	1	5	3	13	3	1	5	2	4	38	9	4	4	8	4	5	CN18	N53	B. melitensis bv. 3	Human	Ningxia	2009
CBm0611	1	5	3	13	2	2	3	2	4	42	8	6	4	3	7	5	42	108	B. melitensis bv. 3	Human	Ningxia	2010
CBm0612	1	5	3	13	2	3	3	2	4	41	8	4	4	3	7	5	63	111	B. melitensis bv. 3	Human	Ningxia	2010
CBm0613	1	5	3	13	2	3	3	2	4	41	8	4	4	7	4	5	63	111	B. melitensis bv. 3	Human	Ningxia	2010
CBm0614	1	5	3	13	4	1	5	2	4	38	9	7	4	3	7	3	CN17	N52	B. melitensis bv. 3	Human	Ningxia	2010
CBm0757	1	5	3	13	2	2	3	2	4	44	8	6	4	3	7	5	42	N3	B. melitensis bv. 3	Human	Ningxia	2011
CBm0758	1	5	3	13	2	1	3	2	4	41	8	4	4	6	4	4	114	291	B. melitensis bv. 3	Human	Ningxia	2011
CBm0759	1	5	3	13	3	1	5	2	4	38	8	7	4	3	7	5	CN18	N56	B. melitensis bv. 3	Human	Ningxia	2011
CBm0895	1	5	3	13	2	2	3	2	4	44	8	6	4	3	7	5	42	N3	B. melitensis bv. 3	Human	Ningxia	2013
CBm0896	1	5	3	13	2	2	3	2	4	46	8	6	4	3	9	5	42	297	B. melitensis bv. 3	Human	Ningxia	2013
CBm0897	1	5	3	13	2	2	3	2	4	44	8	6	4	3	7	5	42	N3	B. melitensis bv. 3	Human	Ningxia	2013
CBm0898	1	5	3	13	2	2	3	2	4	44	8	6	4	3	8	5	42	N3	B. melitensis bv. 3	Human	Ningxia	2013
CBm0899	1	5	3	13	2	2	3	2	4	44	8	6	4	3	7	5	42	N3	B. melitensis bv. 3	Human	Ningxia	2013
CBm0900	1	5	3	13	2	2	3	2	4	46	8	6	4	3	9	5	42	297	B. melitensis bv. 3	Human	Ningxia	2013
CBm0901	1	5	3	13	2	2	3	2	4	46	8	6	4	3	9	5	42	297	B. melitensis bv. 3	Human	Ningxia	2013
CBm0902	1	5	3	13	2	2	3	2	4	46	8	7	4	3	4	5	42	297	B. melitensis bv. 3	Human	Ningxia	2013
CBm0903	1	5	3	13	2	2	3	2	4	46	8	7	4	6	5	5	42	297	B. melitensis bv. 3	Human	Ningxia	2013
CBm0904	1	5	3	13	3	1	3	2	4	41	8	6	4	3	5	6	58	120	B. melitensis bv. 3	Human	Ningxia	2013
CBm0905	1	5	3	13	3	1	3	2	4	41	8	6	4	3	6	6	58	120	B. melitensis bv. 3	Human	Ningxia	2013
CBm0906	1	5	3	13	2	3	3	2	4	41	8	4	4	9	4	6	63	111	B. melitensis bv. 3	Human	Ningxia	2013
CBm0907	1	5	3	13	2	3	3	2	4	41	8	5	4	3	7	5	63	111	B. melitensis bv. 3	Human	Ningxia	2013
CBm0908	1	5	3	13	2	3	3	2	4	41	8	4	4	8	4	4	63	111	B. melitensis bv. 3	Human	Ningxia	2013
CBm0909	1	5	3	13	2	3	3	2	4	41	8	5	4	3	7	5	63	111	B. melitensis bv. 3	Human	Ningxia	2013
CBm0910	1	5	3	13	2	3	3	2	4	41	8	4	4	9	4	6	63	111	B. melitensis bv. 3	Human	Ningxia	2013
CBm0911	1	5	3	13	2	1	3	2	4	41	8	4	4	5	4	5	114	291	B. melitensis bv. 3	Human	Ningxia	2013
CBm0912	1	5	3	13	2	1	3	2	4	41	8	4	4	5	4	5	114	291	B. melitensis bv. 3	Human	Ningxia	2013
CBm0913	1	5	3	13	4	1	5	2	4	38	9	8	4	3	7	3	CN17	N52	B. melitensis bv. 3	Human	Ningxia	2013
CBm0914	1	5	3	13	4	1	5	2	4	38	9	8	4	3	6	3	CN17	N52	B. melitensis bv. 3	Human	Ningxia	2013
CBm0915	1	5	3	13	4	1	5	2	4	38	9	8	4	3	7	3	CN17	N52	B. melitensis bv. 3	Human	Ningxia	2013
CBm0916	1	5	3	13	4	1	5	2	4	38	9	8	4	3	7	3	CN17	N52	B. melitensis bv. 3	Human	Ningxia	2013
CBm0917	1	5	3	13	4	1	5	2	4	38	9	7	4	3	7	3	CN17	N52	B. melitensis bv. 3	Human	Ningxia	2013
CBm0918	1	5	3	13	3	1	5	2	4	38	9	9	4	3	7	6	CN18	N53	B. melitensis bv. 3	Human	Ningxia	2013
CBm0919	1	5	3	13	3	1	5	2	4	38	9	9	4	3	7	7	CN18	N53	B. melitensis bv. 3	Human	Ningxia	2013
CBm0920	1	5	3	13	3	1	5	2	4	38	9	9	4	3	7	5	CN18	N53	B. melitensis bv. 3	Human	Ningxia	2013
CBm0921	1	5	3	13	3	1	5	2	4	38	9	9	4	3	7	5	CN18	N53	B. melitensis bv. 3	Human	Ningxia	2013
CBm0004	1	5	3	13	2	2	3	2	4	41	8	5	4	3	9	5	42	116	B. melitensis bv. 2	Human	Qinghai	1955
CBm0051	1	5	3	13	2	2	3	2	4	41	8	5	4	3	7	7	42	116	B. melitensis bv. 3	Sheep	Qinghai	1964
CBm0052	1	5	3	13	2	2	3	2	4	41	8	7	4	3	9	5	42	116	B. melitensis bv. 3	Sheep	Qinghai	1964
CBm0059	1	5	3	13	2	2	3	2	4	41	8	5	4	3	7	5	42	116	B. melitensis bv. 3	Human	Qinghai	1965
CBm0060	1	5	3	13	2	2	3	2	4	41	8	5	4	3	7	7	42	116	B. melitensis bv. 3	Human	Qinghai	1965
CBm0061	1	5	3	13	2	2	3	2	4	41	8	5	4	3	6	6	42	116	B. melitensis bv. 3	Human	Qinghai	1965
CBm0062	1	5	3	13	2	2	3	2	4	41	8	5	4	3	8	6	42	116	B. melitensis bv. 3	Human	Qinghai	1965
CBm0063	1	5	3	13	2	2	3	2	4	41	8	5	4	3	5	8	42	116	B. melitensis bv. 3	Human	Qinghai	1965
CBm0064	1	5	3	13	2	2	3	2	4	41	8	5	4	3	5	4	42	116	B. melitensis bv. 3	Human	Qinghai	1965
CBm0066	1	5	3	13	2	2	3	2	4	41	8	5	4	3	8	6	42	116	B. melitensis bv. 3	Human	Qinghai	1966
CBm0079	1	5	3	13	2	2	3	2	4	41	8	5	4	3	8	6	42	116	B. melitensis bv. 3	Sheep	Qinghai	1973
CBm0080	1	5	3	13	2	2	3	2	4	41	8	5	4	3	8	7	42	116	B. melitensis bv. 3	Sheep	Qinghai	1973
CBm0081	1	5	3	13	2	2	3	2	4	41	8	9	4	3	5	4	42	116	B. melitensis bv. 3	Yak	Qinghai	1973
CBm0108	1	5	3	13	2	2	3	2	4	41	8	5	4	3	7	3	42	116	B. melitensis bv. 3	Human	Qinghai	1979
CBm0109	1	5	3	13	2	2	3	2	4	41	8	5	4	3	7	6	42	116	B. melitensis bv. 3	Human	Qinghai	1979
CBm0110	1	5	3	13	2	2	3	2	4	41	8	5	4	3	7	5	42	116	B. melitensis bv. 3	Human	Qinghai	1979
CBm0111	1	5	3	13	2	2	3	2	4	41	8	5	4	3	7	5	42	116	B. melitensis bv. 3	Human	Qinghai	1979
CBm0112	1	5	3	13	2	2	3	2	4	41	8	5	4	3	4	6	42	116	B. melitensis bv. 3	Human	Qinghai	1979
CBm0113	1	5	3	13	2	2	3	2	4	41	8	5	4	3	9	6	42	116	B. melitensis bv. 3	Human	Qinghai	1979
CBm0114	1	5	3	13	2	2	3	2	4	41	8	5	4	3	10	6	42	116	B. melitensis bv. 3	Human	Qinghai	1979
CBm0115	1	5	3	13	2	2	3	2	4	41	8	5	4	3	8	6	42	116	B. melitensis bv. 3	Human	Qinghai	1979
CBm0116	1	5	3	13	2	2	3	2	4	41	8	5	5	3	7	7	42	116	B. melitensis bv. 3	Human	Qinghai	1979
CBm0117	1	5	3	13	2	2	3	2	4	41	8	4	4	3	8	5	42	116	B. melitensis bv. 3	Human	Qinghai	1979
CBm0118	1	5	3	13	2	2	3	2	4	41	8	5	4	3	4	5	42	116	B. melitensis bv. 3	Human	Qinghai	1979
CBm0119	1	5	3	13	2	2	3	2	4	41	8	5	4	3	4	5	42	116	B. melitensis bv. 3	Human	Qinghai	1979
CBm0120	1	5	3	13	2	2	3	2	4	41	8	5	4	3	8	5	42	116	B. melitensis bv. 3	Human	Qinghai	1979
CBm0121	1	5	3	13	2	2	3	2	4	41	8	5	4	3	8	5	42	116	B. melitensis bv. 3	Human	Qinghai	1979
CBm0122	1	5	3	13	2	2	3	2	4	41	8	5	4	3	8	5	42	116	B. melitensis bv. 3	Human	Qinghai	1979
CBm0123	1	5	3	13	2	2	3	2	4	41	8	5	4	3	8	5	42	116	B. melitensis bv. 3	Human	Qinghai	1979
CBm0124	1	5	3	13	2	2	3	2	4	41	8	7	4	3	9	5	42	116	B. melitensis bv. 3	Human	Qinghai	1979
CBm0125	1	5	3	13	2	2	3	2	4	41	8	7	4	3	9	5	42	116	B. melitensis bv. 3	Human	Qinghai	1979
CBm0126	1	5	3	13	2	2	3	2	4	41	8	5	4	3	9	5	42	116	B. melitensis bv. 3	Human	Qinghai	1979
CBm0127	1	5	3	13	2	2	3	2	4	41	8	5	4	3	9	5	42	116	B. melitensis bv. 3	Human	Qinghai	1979
CBm0128	1	5	3	13	2	2	3	2	4	41	8	4	4	3	9	5	42	116	B. melitensis bv. 3	Human	Qinghai	1979
CBm0129	1	5	3	13	2	2	3	2	4	41	8	5	4	3	5	6	42	116	B. melitensis bv. 3	Human	Qinghai	1979
CBm0130	1	5	3	13	2	2	3	2	4	41	8	5	4	3	6	4	42	116	B. melitensis bv. 3	Human	Qinghai	1979
CBm0131	1	5	3	13	2	2	3	2	4	41	8	7	4	3	6	5	42	116	B. melitensis bv. 3	Blue sheep	Qinghai	1980
CBm0132	1	5	3	13	2	2	3	2	4	41	8	9	4	3	5	4	42	116	B. melitensis bv. 3	Catle	Qinghai	1980
CBm0133	1	5	3	13	2	2	3	2	4	41	8	5	4	3	7	6	42	116	B. melitensis bv. 3	Sheep	Qinghai	1980
CBm0134	1	5	3	13	2	2	3	2	4	41	8	5	4	3	7	7	42	116	B. melitensis bv. 3	Sheep	Qinghai	1980
CBm0135	1	5	3	13	2	2	3	2	4	41	8	5	4	3	7	6	42	116	B. melitensis bv. 3	Sheep	Qinghai	1980
CBm0136	1	5	3	13	2	2	3	2	4	41	8	8	4	3	8	5	42	116	B. melitensis bv. 3	Sheep	Qinghai	1980
CBm0137	1	5	3	13	2	2	3	2	4	41	8	5	4	3	8	5	42	116	B. melitensis bv. 3	Sheep	Qinghai	1980
CBm0138	1	5	3	13	2	2	3	2	4	41	8	6	4	3	7	5	42	116	B. melitensis bv. 3	Sheep	Qinghai	1980
CBm0139	1	5	3	13	2	2	3	2	4	41	8	6	4	3	5	5	42	116	B. melitensis bv. 3	Sheep	Qinghai	1980
CBm0140	1	5	3	13	2	2	3	2	4	41	8	6	4	3	8	5	42	116	B. melitensis bv. 3	Sheep	Qinghai	1980
CBm0141	1	5	3	13	2	2	3	2	4	41	8	5	4	3	9	9	42	116	B. melitensis bv. 3	Sheep	Qinghai	1980
CBm0142	1	5	3	13	2	2	3	2	4	41	8	5	4	3	5	6	42	116	B. melitensis bv. 3	Sheep	Qinghai	1980
CBm0143	1	5	3	13	2	2	3	2	4	41	8	5	4	3	4	4	42	116	B. melitensis bv. 3	Sheep	Qinghai	1980
CBm0144	1	5	3	13	2	2	3	2	4	41	8	7	4	3	6	7	42	116	B. melitensis bv. 3	Sheep	Qinghai	1980
CBm0145	1	5	3	13	2	2	3	2	4	41	8	4	4	3	5	6	42	116	B. melitensis bv. 3	Sheep	Qinghai	1980
CBm0146	1	5	3	13	2	2	3	2	4	41	8	5	4	3	6	7	42	116	B. melitensis bv. 3	Tibetan gazelle	Qinghai	1980
CBm0147	1	5	3	13	2	2	3	2	4	41	8	5	4	3	7	6	42	116	B. melitensis bv. 3	Yak	Qinghai	1980
CBm0148	1	5	3	13	2	2	3	2	4	41	8	5	4	3	7	6	42	116	B. melitensis bv. 3	Yak	Qinghai	1980
CBm0149	1	5	3	13	2	2	3	2	4	41	8	5	4	3	7	5	42	116	B. melitensis bv. 3	Yak	Qinghai	1980
CBm0150	1	5	3	13	2	2	3	2	4	41	8	6	4	3	7	5	42	116	B. melitensis bv. 3	Yak	Qinghai	1980
CBm0151	1	5	3	13	2	2	3	2	4	41	8	5	4	3	5	4	42	116	B. melitensis bv. 3	Yak	Qinghai	1980
CBm0152	1	5	3	13	2	2	3	2	4	41	8	4	4	3	5	6	42	116	B. melitensis bv. 3	Yak	Qinghai	1980
CBm0166	1	5	3	13	2	2	3	2	4	41	8	5	4	3	7	3	42	116	B. melitensis bv. 3	Blue sheep	Qinghai	1986
CBm0167	1	5	3	13	2	2	3	2	4	41	8	5	4	3	7	6	42	116	B. melitensis bv. 3	Blue sheep	Qinghai	1986
CBm0168	1	5	3	13	2	2	3	2	4	41	8	5	4	3	5	4	42	116	B. melitensis bv. 3	Blue sheep	Qinghai	1986
CBm0169	1	5	3	13	2	2	3	2	4	41	8	5	4	3	5	4	42	116	B. melitensis bv. 3	Blue sheep	Qinghai	1986
CBm0170	1	5	3	13	2	2	3	2	4	41	8	7	4	3	10	6	42	116	B. melitensis bv. 3	Blue sheep	Qinghai	1986
CBm0171	1	5	3	13	2	2	3	2	4	41	8	4	4	3	6	7	42	116	B. melitensis bv. 3	Blue sheep	Qinghai	1986
CBm0173	1	5	3	13	2	2	3	2	4	41	8	4	4	3	4	6	42	116	B. melitensis bv. 3	Blue sheep	Qinghai	1987
CBm0174	1	5	3	13	2	2	3	2	4	41	8	4	4	3	6	5	42	116	B. melitensis bv. 3	Blue sheep	Qinghai	1987
CBm0175	1	5	3	13	2	2	3	2	4	41	8	5	4	3	7	6	42	116	B. melitensis bv. 3	Blue sheep	Qinghai	1988
CBm0176	1	5	3	13	2	2	3	2	4	41	8	5	4	3	7	5	42	116	B. melitensis bv. 3	Blue sheep	Qinghai	1988
CBm0177	1	5	3	13	2	2	3	2	4	41	8	5	4	3	8	6	42	116	B. melitensis bv. 3	Blue sheep	Qinghai	1988
CBm0178	1	5	3	13	2	2	3	2	4	41	8	7	4	3	9	5	42	116	B. melitensis bv. 3	Blue sheep	Qinghai	1988
CBm0179	1	5	3	13	2	2	3	2	4	41	8	5	4	3	5	4	42	116	B. melitensis bv. 3	Blue sheep	Qinghai	1988
CBm0922	1	5	3	12	2	2	3	2	5	41	8	8	5	3	3	3	45	N29	B. melitensis bv. 3	Human	Qinghai	2013
CBm0923	1	4	3	12	3	2	4	2	4	41	9	8	4	3	3	3	CN21	N46	B. melitensis bv. 3	Human	Qinghai	2013
CBm0924	1	4	3	11	3	2	4	2	4	41	9	8	4	3	3	3	CN22	N47	B. melitensis bv. 3	Human	Qinghai	2013
CBm0925	1	5	3	12	3	2	4	2	4	41	9	8	5	3	3	3	CN24	N49	B. melitensis bv. 3	Human	Qinghai	2013
CBm1065	1	5	3	13	2	2	3	2	4	41	8	6	4	3	7	5	42	116	B. melitensis bv. 3	Sheep	Qinghai	2015
CBm1066	1	5	3	13	2	2	3	2	4	41	8	6	4	3	7	5	42	116	B. melitensis bv. 3	Sheep	Qinghai	2015
CBm1067	1	5	3	13	2	2	3	2	4	41	8	6	4	3	4	5	42	116	B. melitensis bv. 3	Sheep	Qinghai	2015
CBm1068	1	5	3	13	2	2	3	2	4	41	8	6	4	3	7	5	42	116	B. melitensis bv. 3	Sheep	Qinghai	2015
CBm1069	1	5	3	13	2	2	3	2	4	41	8	6	4	3	7	5	42	116	B. melitensis bv. 3	Sheep	Qinghai	2015
CBm1070	1	5	3	12	2	2	3	2	4	41	8	6	4	3	3	3	45	115	B. melitensis bv. 3	Sheep	Qinghai	2015
CBm1071	1	5	3	12	2	2	3	2	4	41	8	6	4	3	3	3	45	115	B. melitensis bv. 3	Sheep	Qinghai	2015
CBm1203	1	5	3	13	2	2	3	2	4	41	8	6	4	3	4	5	42	116	B. melitensis bv. 3	Sheep	Qinghai	2016
CBm1204	1	5	3	13	2	2	3	2	4	41	8	6	4	3	7	5	42	116	B. melitensis bv. 3	Sheep	Qinghai	2016
CBm1205	1	5	3	13	2	2	3	2	4	41	8	6	4	3	7	5	42	116	B. melitensis bv. 3	Sheep	Qinghai	2016
CBm1206	1	5	3	13	2	2	3	2	4	41	8	6	4	3	7	5	42	116	B. melitensis bv. 3	Sheep	Qinghai	2016
CBm1207	1	5	3	13	2	2	3	2	4	41	8	6	4	3	7	5	42	116	B. melitensis bv. 3	Sheep	Qinghai	2016
CBm1208	1	5	3	12	2	2	3	2	4	41	8	6	4	3	3	3	45	115	B. melitensis bv. 3	Sheep	Qinghai	2016
CBm1209	1	5	3	12	2	2	3	2	4	41	8	6	4	3	3	3	45	115	B. melitensis bv. 3	Sheep	Qinghai	2016
CBm1361	1	5	3	13	2	2	3	2	4	41	8	5	4	4	4	5	42	116	B. melitensis bv. 3	Human	Qinghai	2018
CBm1362	1	5	3	13	2	2	3	2	4	41	8	5	4	4	4	5	42	116	B. melitensis bv. 3	Human	Qinghai	2018
CBm0039	1	5	3	13	2	2	3	2	4	42	8	7	4	3	10	6	42	108	B. melitensis bv. 2	Human	Shaanxi	1962
CBm0040	1	5	3	13	2	2	3	2	4	41	8	4	4	3	5	6	42	116	B. melitensis bv. 2	Human	Shaanxi	1962
CBm0414	1	5	3	13	2	2	3	2	4	42	8	7	5	3	5	4	42	108	B. melitensis bv. 3	Human	Shaanxi	2008
CBm0415	1	5	3	13	2	2	3	2	4	42	8	3	4	3	4	5	42	108	B. melitensis bv. 3	Human	Shaanxi	2008
CBm0416	1	5	3	13	2	2	3	2	4	42	8	4	4	3	6	5	42	108	B. melitensis bv. 3	Human	Shaanxi	2008
CBm0417	1	5	3	13	2	2	3	2	4	42	8	3	4	3	7	5	42	108	B. melitensis bv. 3	Human	Shaanxi	2008
CBm0418	1	5	3	13	2	2	3	2	4	41	8	5	5	3	9	6	42	116	B. melitensis bv. 3	Human	Shaanxi	2008
CBm0419	1	5	3	13	2	2	3	2	4	41	8	5	4	3	7	7	42	116	B. melitensis bv. 3	Human	Shaanxi	2008
CBm0420	1	5	3	13	2	2	3	2	4	41	8	5	4	3	7	7	42	116	B. melitensis bv. 3	Human	Shaanxi	2008
CBm0421	1	5	3	13	2	2	3	2	4	41	8	5	5	3	7	7	42	116	B. melitensis bv. 3	Human	Shaanxi	2008
CBm0422	1	5	3	13	2	2	3	2	4	41	8	5	4	3	8	6	42	116	B. melitensis bv. 3	Human	Shaanxi	2008
CBm0423	1	5	3	13	2	2	3	2	4	41	8	5	4	3	8	5	42	116	B. melitensis bv. 3	Human	Shaanxi	2008
CBm0424	1	5	3	13	2	2	3	2	4	41	8	5	4	3	5	4	42	116	B. melitensis bv. 3	Human	Shaanxi	2008
CBm0425	1	5	3	13	2	2	3	2	4	41	8	5	4	3	5	6	42	116	B. melitensis bv. 3	Human	Shaanxi	2008
CBm1363	1	5	3	13	2	2	3	2	4	41	8	8	4	3	8	6	42	116	B. melitensis bv. 1	Human	Shaanxi	2018
CBm1364	1	5	3	13	2	2	3	2	4	41	8	7	4	3	7	5	42	116	B. melitensis bv. 3	Human	Shaanxi	2018
CBm1365	1	5	3	13	2	2	3	2	4	41	8	4	3	9	4	4	42	116	B. melitensis bv. 3	Human	Shaanxi	2018
CBm1366	1	5	3	13	2	2	3	2	4	41	8	5	4	3	3	6	42	116	B. melitensis bv. 3	Human	Shaanxi	2018
CBm1367	1	5	3	13	2	2	3	2	4	41	8	6	4	3	3	6	42	116	B. melitensis bv. 3	Human	Shaanxi	2018
CBm1368	1	5	3	13	2	2	3	2	4	42	8	4	4	3	8	5	42	108	B. melitensis bv. 3	Human	Shaanxi	2018
CBm1369	1	5	3	13	2	2	3	2	4	41	8	6	4	3	5	5	42	116	B. melitensis bv. 3	Human	Shaanxi	2018
CBm1370	1	5	3	13	2	2	3	2	4	41	8	4	4	3	4	4	42	116	B. melitensis bv. 3	Human	Shaanxi	2018
CBm1371	1	5	3	13	2	2	3	2	4	41	8	5	4	3	4	5	42	116	B. melitensis bv. 3	Human	Shaanxi	2018
CBm1372	1	5	3	13	3	2	3	2	4	41	8	7	4	8	7	5	43	125	B. melitensis bv. 1	Human	Shaanxi	2018
CBm1373	1	5	3	13	3	2	3	2	4	41	8	7	4	3	4	6	43	125	B. melitensis bv. 3	Human	Shaanxi	2018
CBm1374	1	5	3	13	3	3	3	2	4	41	8	3	4	8	3	6	57	112	B. melitensis bv. 3	Human	Shaanxi	2018
CBm1375	1	5	3	15	2	2	3	3	4	46	8	3	4	3	6	5	CN10	N38	B. melitensis bv. 3	Human	Shaanxi	2018
CBm1376	1	5	3	15	2	2	3	2	4	46	8	3	4	3	6	5	CN3	N37	B. melitensis bv. 3	Human	Shaanxi	2018
CBm0073	1	5	3	13	2	2	3	2	4	41	8	6	4	4	3	7	42	116	B. melitensis bv. 2	Human	Shandong	1973
CBm0074	1	5	3	13	2	2	3	2	4	41	8	6	4	4	3	7	42	116	B. melitensis bv. 2	Human	Shandong	1973
CBm0075	1	5	3	13	2	2	3	2	4	41	8	5	4	3	5	5	42	116	B. melitensis bv. 1	Sheep	Shandong	1973
CBm0076	1	5	3	13	2	2	3	2	4	41	8	7	4	3	6	7	42	116	B. melitensis bv. 1	Sheep	Shandong	1973
CBm0077	1	5	4	13	2	2	3	2	7	42	8	6	4	4	3	7	CN1	N44	B. melitensis bv. 3	Human	Shandong	1973
CBm0082	1	5	3	13	2	2	3	2	4	41	8	5	5	3	6	4	42	116	B. melitensis bv. 3	Human	Shandong	1974
CBm0083	1	5	4	13	2	2	3	2	5	42	8	6	4	5	3	4	CN1	N45	B. melitensis bv. 2	Sheep	Shandong	1974
CBm0084	1	5	3	12	2	2	3	3	4	43	8	4	4	3	3	3	CN9	N42	B. melitensis bv. 3	Human	Shandong	1974
CBm0085	1	5	4	12	2	2	3	3	4	43	8	3	6	3	3	5	CN16	N43	B. melitensis bv. 3	Human	Shandong	1975
CBm0172	1	5	3	13	2	3	3	2	4	41	8	5	5	3	8	6	63	111	B. melitensis bv. 1	Sheep	Shandong	1987
CBm0184	1	5	3	13	2	2	3	2	4	41	8	6	4	4	3	7	42	116	B. melitensis bv. 3	Sheep	Shandong	1991
CBm0185	1	5	3	13	2	2	3	2	4	41	8	7	4	3	6	7	42	116	B. melitensis bv. 3	Sheep	Shandong	1991
CBm0186	1	5	3	13	2	2	3	1	4	42	8	7	4	3	6	3	CN8	N11	B. melitensis bv. 3	Sheep	Shandong	1991
CBm0259	1	5	3	13	2	2	3	2	4	41	8	6	4	4	3	5	42	116	B. melitensis bv. 3	Human	Shandong	2001
CBm0260	1	5	3	13	2	2	3	2	4	41	8	6	4	4	3	5	42	116	B. melitensis bv. 3	Sheep	Shandong	2001
CBm0261	1	5	3	13	2	2	3	2	4	41	8	6	4	4	3	5	42	116	B. melitensis bv. 3	Sheep	Shandong	2001
CBm0262	1	5	3	13	2	2	3	2	4	41	8	5	4	3	6	5	42	116	B. melitensis bv. 3	Sheep	Shandong	2001
CBm0263	1	5	3	13	2	2	3	2	4	41	8	5	4	3	6	5	42	116	B. melitensis bv. 3	Sheep	Shandong	2001
CBm0264	1	5	3	13	2	2	3	2	4	41	8	5	4	3	6	5	42	116	B. melitensis bv. 3	Sheep	Shandong	2001
CBm0265	1	5	3	13	2	3	3	2	4	41	8	7	4	4	3	5	63	111	B. melitensis bv. 3	Human	Shandong	2001
CBm0266	1	5	3	13	2	1	3	2	4	41	8	7	4	4	3	5	114	291	B. melitensis bv. 3	Sheep	Shandong	2001
CBm0267	1	5	3	13	2	1	3	2	4	41	8	7	4	4	3	5	114	291	B. melitensis bv. 3	Sheep	Shandong	2001
CBm0268	1	5	3	13	2	1	3	2	4	41	8	3	4	3	7	5	114	291	B. melitensis bv. 3	Sheep	Shandong	2001
CBm0269	1	5	3	13	2	1	3	2	4	41	8	3	4	3	7	5	114	291	B. melitensis bv. 3	Sheep	Shandong	2001
CBm0270	1	5	3	13	2	2	3	1	4	42	8	5	4	3	6	3	CN8	N11	B. melitensis bv. 3	Sheep	Shandong	2001
CBm0271	1	5	3	13	2	2	3	1	4	42	8	5	4	3	6	3	CN8	N11	B. melitensis bv. 3	Sheep	Shandong	2001
CBm0272	1	5	3	13	2	2	3	1	4	42	8	5	4	3	6	3	CN8	N11	B. melitensis bv. 3	Sheep	Shandong	2001
CBm0276	1	5	3	13	2	2	3	2	4	46	8	5	4	4	3	5	42	297	B. melitensis bv. 3	Human	Shandong	2005
CBm0277	1	5	3	13	2	2	3	2	4	46	8	5	4	4	3	5	42	297	B. melitensis bv. 3	Human	Shandong	2005
CBm0278	1	5	3	13	2	2	3	2	4	41	8	5	4	3	5	5	42	116	B. melitensis bv. 3	Human	Shandong	2005
CBm0279	1	5	3	13	2	2	3	2	4	41	8	5	4	3	5	5	42	116	B. melitensis bv. 3	Human	Shandong	2005
CBm0280	1	5	3	13	2	2	3	2	4	46	8	5	4	3	5	4	42	297	B. melitensis bv. 3	Human	Shandong	2005
CBm0281	1	5	3	13	2	2	3	2	4	46	8	5	4	3	5	4	42	297	B. melitensis bv. 3	Human	Shandong	2005
CBm0535	1	5	3	13	2	2	3	2	4	41	8	5	5	3	6	4	42	116	B. melitensis bv. 3	Human	Shandong	2010
CBm0684	1	5	3	13	2	2	3	2	4	41	8	6	4	3	6	3	42	116	B. melitensis bv. 3	Human	Shandong	2011
CBm0685	1	5	3	13	2	2	3	2	4	41	8	6	4	3	4	5	42	116	B. melitensis bv. 3	Human	Shandong	2011
CBm0686	1	5	3	13	2	2	3	2	4	41	8	5	4	3	4	4	42	116	B. melitensis bv. 3	Human	Shandong	2011
CBm0687	1	5	3	13	2	2	3	2	7	41	8	5	4	3	3	5	42	369	B. melitensis bv. 3	Human	Shandong	2011
CBm0688	1	5	3	13	2	2	3	2	4	41	8	4	4	2	12	5	42	116	B. melitensis bv. 3	Human	Shandong	2011
CBm0689	1	5	3	13	2	2	3	2	4	41	8	6	4	3	8	6	42	116	B. melitensis bv. 3	Human	Shandong	2011
CBm0690	1	5	3	13	2	2	3	2	4	41	8	5	4	3	8	8	42	116	B. melitensis bv. 3	Human	Shandong	2011
CBm0691	1	5	3	13	2	2	3	2	4	41	8	6	4	3	6	3	42	116	B. melitensis bv. 3	Human	Shandong	2011
CBm0692	1	5	3	13	2	2	3	2	4	41	8	5	4	7	5	4	42	116	B. melitensis bv. 3	Human	Shandong	2011
CBm0693	1	5	3	13	2	2	3	2	4	41	8	6	4	3	4	5	42	116	B. melitensis bv. 3	Human	Shandong	2011
CBm0694	1	5	3	13	2	2	3	2	4	41	8	5	4	3	4	4	42	116	B. melitensis bv. 3	Human	Shandong	2011
CBm0695	1	5	3	13	2	2	3	2	4	41	8	5	4	3	3	3	42	116	B. melitensis bv. 3	Human	Shandong	2011
CBm0696	1	5	3	13	2	2	3	2	4	41	8	5	4	4	5	4	42	116	B. melitensis bv. 3	Human	Shandong	2011
CBm0697	1	5	3	13	2	2	3	2	7	41	8	5	4	4	5	4	42	369	B. melitensis bv. 3	Human	Shandong	2011
CBm0698	1	5	3	13	2	2	3	2	4	41	8	6	4	7	5	6	42	116	B. melitensis bv. 3	Human	Shandong	2011
CBm0699	1	5	3	13	2	2	3	2	4	41	8	6	4	2	3	6	42	116	B. melitensis bv. 3	Human	Shandong	2011
CBm0700	1	5	3	13	2	3	3	2	7	41	8	5	4	3	3	5	63	N28	B. melitensis bv. 3	Human	Shandong	2011
CBm0701	1	5	3	13	2	3	3	2	4	41	8	6	4	3	3	5	63	111	B. melitensis bv. 3	Human	Shandong	2011
CBm0702	1	5	3	13	2	3	3	2	4	41	8	5	4	4	5	4	63	111	B. melitensis bv. 3	Human	Shandong	2011
CBm0861	1	5	3	13	2	3	3	2	4	46	8	5	5	4	7	6	63	N24	B. melitensis bv. 3	Human	Shandong	2013
CBm0032	1	5	3	13	2	2	3	1	4	42	8	7	4	3	6	5	CN8	N11	B. melitensis bv. 3	Sheep	Shanghai	1962
CBm0049	1	5	3	13	2	2	3	2	4	41	8	7	4	3	6	7	42	116	B. melitensis bv. 2	Catle	Shanghai	1964
CBm0050	1	5	3	13	2	2	3	1	4	42	8	7	4	3	6	3	CN8	N11	B. melitensis bv. 2	Catle	Shanghai	1964
CBm0334	1	5	3	13	2	2	3	1	4	42	8	5	4	3	6	3	CN8	N11	B. melitensis bv. 3	Human	Shanghai	2007
CBm0033	1	5	3	13	2	2	3	2	4	44	8	5	4	3	5	5	42	N3	B. melitensis bv. 2	Catle	Shanxi	1962
CBm0034	1	5	3	13	2	2	3	1	4	42	8	4	4	3	5	3	CN8	N11	B. melitensis bv. 2	Human	Shanxi	1962
CBm0035	1	5	3	13	2	2	3	1	4	42	8	4	4	3	5	3	CN8	N11	B. melitensis bv. 3	Human	Shanxi	1962
CBm0090	1	5	3	13	2	2	3	2	4	41	8	6	4	3	6	3	42	116	B. melitensis bv. 3	Human	Shanxi	1979
CBm0091	1	5	3	13	2	2	3	2	4	41	8	5	4	3	6	5	42	116	B. melitensis bv. 3	Human	Shanxi	1979
CBm0092	1	5	3	13	2	2	3	2	4	41	8	5	4	3	6	5	42	116	B. melitensis bv. 3	Sheep	Shanxi	1979
CBm0093	1	5	3	13	2	2	3	2	4	41	8	6	4	3	6	3	42	116	B. melitensis bv. 3	Sheep	Shanxi	1979
CBm0094	1	5	3	13	2	2	3	1	4	42	8	5	4	3	6	3	CN8	N11	B. melitensis bv. 3	Sheep	Shanxi	1979
CBm0095	1	5	3	13	2	2	3	1	4	42	8	5	4	3	6	3	CN8	N11	B. melitensis bv. 3	Sheep	Shanxi	1979
CBm0162	1	5	3	13	2	2	3	2	4	42	8	7	4	3	4	6	42	108	B. melitensis bv. 3	Sheep	Shanxi	1984
CBm0163	1	5	3	13	2	2	3	1	4	42	8	4	4	3	4	3	CN8	N11	B. melitensis bv. 3	Sheep	Shanxi	1984
CBm0182	1	5	3	13	2	2	3	2	4	41	8	5	4	3	8	6	42	116	B. melitensis bv. 3	Human	Shanxi	1990
CBm0183	1	5	3	13	2	2	3	2	3	41	8	5	4	3	8	5	42	N8	B. melitensis bv. 3	Human	Shanxi	1990
CBm0212	1	5	3	13	2	2	3	2	4	41	8	6	4	3	7	5	42	116	B. melitensis bv. 3	Human	Shanxi	1994
CBm0248	1	5	3	13	2	2	3	2	4	41	8	4	4	3	6	7	42	116	B. melitensis bv. 3	Human	Shanxi	1996
CBm0249	1	5	3	13	2	2	3	2	4	41	8	4	4	3	5	6	42	116	B. melitensis bv. 3	Human	Shanxi	1996
CBm0250	1	5	3	13	2	2	3	2	4	41	8	6	4	3	7	5	42	116	B. melitensis bv. 3	Human	Shanxi	1996
CBm0251	1	5	3	13	2	2	3	2	4	41	8	6	4	3	7	5	42	116	B. melitensis bv. 3	Human	Shanxi	1996
CBm0257	1	5	3	13	2	2	3	2	4	41	8	6	4	3	7	6	42	116	B. melitensis bv. 3	Human	Shanxi	1998
CBm0258	1	5	3	13	2	2	3	2	3	41	8	5	4	3	3	5	42	N8	B. melitensis bv. 3	Human	Shanxi	1999
CBm0340	1	5	3	13	2	2	3	2	4	42	8	5	4	3	8	5	42	108	B. melitensis bv. 3	Human	Shanxi	2007
CBm0341	1	5	3	13	2	2	3	2	4	46	8	5	4	3	6	5	42	297	B. melitensis bv. 3	Human	Shanxi	2007
CBm0342	1	5	3	13	2	2	3	2	4	41	8	5	4	3	7	3	42	116	B. melitensis bv. 3	Human	Shanxi	2007
CBm0343	1	5	3	13	2	2	3	2	4	41	8	5	4	3	4	4	42	116	B. melitensis bv. 3	Human	Shanxi	2007
CBm0344	1	5	3	13	2	2	3	2	4	41	8	5	4	3	8	6	42	116	B. melitensis bv. 3	Human	Shanxi	2007
CBm0399	1	5	3	13	2	2	3	2	4	41	8	5	4	3	5	6	42	116	B. melitensis bv. 3	Human	Shanxi	2008
CBm0400	1	5	3	13	2	2	3	2	4	41	8	5	5	3	9	6	42	116	B. melitensis bv. 3	Human	Shanxi	2008
CBm0401	1	5	3	13	2	2	3	2	4	41	8	5	4	3	7	7	42	116	B. melitensis bv. 3	Human	Shanxi	2008
CBm0402	1	5	3	13	2	2	3	2	4	41	8	5	4	3	7	7	42	116	B. melitensis bv. 3	Human	Shanxi	2008
CBm0403	1	5	3	13	2	2	3	2	4	41	8	5	4	3	5	4	42	116	B. melitensis bv. 3	Human	Shanxi	2008
CBm0404	1	5	3	13	2	2	3	2	4	41	8	5	4	3	8	5	42	116	B. melitensis bv. 3	Human	Shanxi	2008
CBm0405	1	5	3	13	2	2	3	2	4	41	8	5	4	3	8	5	42	116	B. melitensis bv. 3	Human	Shanxi	2008
CBm0406	1	5	3	13	2	2	3	2	4	41	8	5	4	3	5	4	42	116	B. melitensis bv. 3	Human	Shanxi	2008
CBm0407	1	5	3	13	2	2	3	2	4	41	8	5	5	3	7	7	42	116	B. melitensis bv. 3	Human	Shanxi	2008
CBm0408	1	5	3	13	2	2	3	2	4	41	8	5	4	3	8	6	42	116	B. melitensis bv. 3	Human	Shanxi	2008
CBm0482	1	5	3	13	2	2	3	2	4	42	8	6	4	3	7	5	42	108	B. melitensis bv. 3	Human	Shanxi	2009
CBm0483	1	5	3	13	2	2	3	2	4	42	8	6	4	3	7	5	42	108	B. melitensis bv. 3	Human	Shanxi	2009
CBm0484	1	5	3	13	2	2	3	2	4	41	8	5	4	3	7	7	42	116	B. melitensis bv. 3	Human	Shanxi	2009
CBm0485	1	5	3	13	2	2	3	2	4	41	8	5	4	3	6	5	42	116	B. melitensis bv. 3	Human	Shanxi	2009
CBm0486	1	5	3	13	2	2	3	2	4	41	8	5	4	3	7	7	42	116	B. melitensis bv. 3	Human	Shanxi	2009
CBm0487	1	5	3	13	2	2	3	2	4	41	8	5	4	3	5	6	42	116	B. melitensis bv. 3	Human	Shanxi	2009
CBm0488	1	5	3	13	2	2	3	2	4	41	8	5	4	3	5	7	42	116	B. melitensis bv. 3	Human	Shanxi	2009
CBm0489	1	5	3	13	2	2	3	2	4	41	8	5	4	3	4	4	42	116	B. melitensis bv. 3	Human	Shanxi	2009
CBm0490	1	5	3	13	2	2	3	2	4	41	8	5	4	3	5	4	42	116	B. melitensis bv. 3	Human	Shanxi	2009
CBm0491	1	5	3	13	2	2	3	2	4	41	8	6	4	3	7	5	42	116	B. melitensis bv. 3	Human	Shanxi	2009
CBm0492	1	5	3	13	2	2	3	2	4	41	8	5	4	3	5	4	42	116	B. melitensis bv. 3	Human	Shanxi	2009
CBm0493	1	5	3	13	2	2	3	2	4	41	8	5	4	3	5	4	42	116	B. melitensis bv. 3	Human	Shanxi	2009
CBm0494	1	5	3	13	2	2	3	2	4	41	8	5	4	3	7	6	42	116	B. melitensis bv. 3	Human	Shanxi	2009
CBm0495	1	5	3	13	2	2	3	2	4	41	8	5	4	3	5	4	42	116	B. melitensis bv. 3	Human	Shanxi	2009
CBm0496	1	5	3	13	2	2	3	2	4	41	8	5	4	3	10	6	42	116	B. melitensis bv. 3	Human	Shanxi	2009
CBm0497	1	5	3	13	2	2	3	2	4	41	8	5	4	3	9	5	42	116	B. melitensis bv. 3	Human	Shanxi	2009
CBm0498	1	5	3	13	2	2	3	2	4	41	8	5	4	3	7	6	42	116	B. melitensis bv. 3	Human	Shanxi	2009
CBm0499	1	5	3	13	2	3	3	2	4	41	8	5	4	3	5	4	63	111	B. melitensis bv. 3	Human	Shanxi	2009
CBm0500	1	5	3	13	2	3	3	2	4	41	8	5	5	3	8	6	63	111	B. melitensis bv. 3	Human	Shanxi	2009
CBm0536	1	5	3	13	2	2	3	2	4	41	8	4	4	3	4	6	42	116	B. melitensis bv. 3	Human	Shanxi	2010
CBm0537	1	5	3	13	2	2	3	2	4	41	8	7	4	3	10	6	42	116	B. melitensis bv. 3	Human	Shanxi	2010
CBm0538	1	5	3	13	2	2	3	2	4	41	8	5	4	3	8	5	42	116	B. melitensis bv. 3	Human	Shanxi	2010
CBm0539	1	5	3	13	2	2	3	2	4	41	8	4	4	3	3	5	42	116	B. melitensis bv. 3	Human	Shanxi	2010
CBm0540	1	5	3	13	2	2	3	2	4	41	8	4	4	3	6	5	42	116	B. melitensis bv. 3	Human	Shanxi	2010
CBm0541	1	5	3	13	2	2	3	2	4	41	8	3	4	3	4	5	42	116	B. melitensis bv. 3	Human	Shanxi	2010
CBm0542	1	5	3	13	2	2	3	2	4	41	8	3	4	3	7	5	42	116	B. melitensis bv. 3	Human	Shanxi	2010
CBm0543	1	5	3	13	2	2	3	2	4	41	8	3	4	3	7	5	42	116	B. melitensis bv. 3	Human	Shanxi	2010
CBm0544	1	5	3	13	2	2	3	2	4	41	8	6	4	3	7	5	42	116	B. melitensis bv. 3	Human	Shanxi	2010
CBm0545	1	5	3	13	2	2	3	2	4	41	8	7	4	3	9	5	42	116	B. melitensis bv. 3	Human	Shanxi	2010
CBm0546	1	5	3	13	2	2	3	2	4	41	8	5	4	3	7	7	42	116	B. melitensis bv. 3	Human	Shanxi	2010
CBm0547	1	5	3	13	2	2	3	2	4	46	8	5	4	3	6	5	42	297	B. melitensis bv. 3	Human	Shanxi	2010
CBm0548	1	5	3	13	2	2	3	2	4	42	8	5	4	3	5	6	42	108	B. melitensis bv. 3	Human	Shanxi	2010
CBm0549	1	5	3	13	2	2	3	2	4	41	8	4	4	3	8	8	42	116	B. melitensis bv. 3	Sheep	Shanxi	2010
CBm0737	1	5	3	13	2	2	3	2	4	41	8	5	4	3	6	4	42	116	B. melitensis bv. 3	Human	Shanxi	2011
CBm0738	1	5	3	13	2	2	3	2	4	41	8	4	4	3	6	5	42	116	B. melitensis bv. 3	Human	Shanxi	2011
CBm0739	1	5	3	13	2	2	3	2	4	41	8	7	4	3	6	7	42	116	B. melitensis bv. 3	Human	Shanxi	2011
CBm0740	1	5	3	13	2	2	3	2	4	41	8	7	4	3	6	7	42	116	B. melitensis bv. 3	Human	Shanxi	2011
CBm0741	1	5	3	13	2	2	3	2	4	41	8	5	4	3	6	5	42	116	B. melitensis bv. 3	Human	Shanxi	2011
CBm0742	1	5	3	13	2	2	3	2	4	41	8	7	4	3	6	7	42	116	B. melitensis bv. 3	Human	Shanxi	2011
CBm0743	1	5	3	13	2	2	3	2	4	41	8	5	4	3	6	5	42	116	B. melitensis bv. 3	Human	Shanxi	2011
CBm0744	1	5	3	13	2	2	3	2	4	46	8	5	4	3	5	5	42	297	B. melitensis bv. 3	Human	Shanxi	2011
CBm0745	1	5	3	13	2	2	3	2	4	46	8	5	4	3	5	5	42	297	B. melitensis bv. 3	Human	Shanxi	2011
CBm0746	1	5	3	13	2	2	3	2	4	41	8	5	4	3	9	5	42	116	B. melitensis bv. 3	Human	Shanxi	2011
CBm0747	1	5	3	13	2	2	3	2	4	41	8	4	4	3	6	5	42	116	B. melitensis bv. 3	Human	Shanxi	2011
CBm0748	1	5	3	13	3	2	3	2	4	41	8	5	4	3	5	5	43	125	B. melitensis bv. 3	Human	Shanxi	2011
CBm0749	1	5	3	13	2	1	3	2	4	41	8	3	4	3	7	5	114	291	B. melitensis bv. 3	Human	Shanxi	2011
CBm0750	1	5	3	13	2	1	3	2	4	41	8	3	4	3	7	5	114	291	B. melitensis bv. 3	Human	Shanxi	2011
CBm0793	1	5	3	13	2	2	3	2	4	41	8	10	4	3	5	4	42	116	B. melitensis bv. 3	Human	Shanxi	2012
CBm0794	1	5	3	13	2	2	3	2	4	41	8	10	4	3	5	4	42	116	B. melitensis bv. 3	Human	Shanxi	2012
CBm0795	1	5	3	13	2	2	3	2	4	41	8	4	4	3	8	5	42	116	B. melitensis bv. 3	Human	Shanxi	2012
CBm0796	1	5	3	13	2	2	3	2	4	41	8	8	4	3	4	5	42	116	B. melitensis bv. 3	Human	Shanxi	2012
CBm0797	1	5	3	13	2	2	3	2	4	41	8	8	4	3	4	5	42	116	B. melitensis bv. 3	Human	Shanxi	2012
CBm0798	1	5	3	13	2	2	3	2	4	41	8	8	4	3	4	5	42	116	B. melitensis bv. 3	Human	Shanxi	2012
CBm0799	1	5	3	13	2	2	3	2	4	41	8	5	4	3	7	6	42	116	B. melitensis bv. 3	Human	Shanxi	2012
CBm0800	1	5	3	13	2	2	3	2	4	41	8	5	4	3	8	6	42	116	B. melitensis bv. 3	Human	Shanxi	2012
CBm0801	1	5	3	13	2	2	3	2	4	41	8	5	4	3	5	6	42	116	B. melitensis bv. 3	Human	Shanxi	2012
CBm0802	1	5	3	13	2	2	3	2	4	41	8	5	4	3	9	6	42	116	B. melitensis bv. 3	Human	Shanxi	2012
CBm0803	1	5	3	13	2	2	3	2	4	41	8	7	4	3	6	6	42	116	B. melitensis bv. 3	Human	Shanxi	2012
CBm0804	1	5	3	13	2	2	3	2	4	41	8	5	4	3	6	6	42	116	B. melitensis bv. 3	Human	Shanxi	2012
CBm0879	1	5	3	13	2	2	3	2	4	41	8	6	4	3	4	4	42	116	B. melitensis bv. 3	Human	Shanxi	2013
CBm0880	1	5	3	13	2	2	3	2	4	41	8	6	4	3	4	4	42	116	B. melitensis bv. 3	Human	Shanxi	2013
CBm0881	1	5	3	13	2	2	3	2	4	41	8	6	4	3	7	5	42	116	B. melitensis bv. 3	Human	Shanxi	2013
CBm0882	1	5	3	13	2	2	3	2	4	41	8	4	4	3	3	5	42	116	B. melitensis bv. 3	Human	Shanxi	2013
CBm0883	1	5	3	13	2	2	3	2	4	41	8	4	4	3	6	5	42	116	B. melitensis bv. 3	Human	Shanxi	2013
CBm0884	1	5	3	13	2	2	3	2	4	41	8	4	4	3	4	5	42	116	B. melitensis bv. 3	Human	Shanxi	2013
CBm0885	1	5	3	13	2	2	3	2	4	41	8	4	4	3	4	5	42	116	B. melitensis bv. 3	Human	Shanxi	2013
CBm0886	1	5	3	13	2	2	3	2	4	41	8	5	4	3	13	6	42	116	B. melitensis bv. 3	Human	Shanxi	2013
CBm0887	1	5	3	13	2	2	3	2	4	41	8	5	4	3	10	6	42	116	B. melitensis bv. 3	Human	Shanxi	2013
CBm0888	1	5	3	13	2	2	3	2	4	41	8	5	4	3	8	7	42	116	B. melitensis bv. 3	Human	Shanxi	2013
CBm0889	1	5	3	13	2	2	3	2	4	41	8	5	4	3	7	7	42	116	B. melitensis bv. 3	Human	Shanxi	2013
CBm0890	1	5	3	13	2	2	3	2	4	41	8	7	4	3	4	6	42	116	B. melitensis bv. 3	Human	Shanxi	2013
CBm1275	1	5	3	13	3	2	3	2	4	41	8	7	4	3	3	4	43	125	B. melitensis bv. 3	Human	Shanxi	2017
CBm0045	1	5	3	13	2	2	3	2	4	41	8	5	4	3	6	5	42	116	B. melitensis bv. 3	Sheep	Sichuan	1963
CBm0046	1	5	3	13	2	2	3	2	4	41	8	5	4	3	6	5	42	116	B. melitensis bv. 3	Sheep	Sichuan	1963
CBm0047	1	5	3	13	2	2	3	1	4	42	8	5	4	3	6	3	CN8	N11	B. melitensis bv. 3	Sheep	Sichuan	1963
CBm0048	1	5	3	13	2	2	3	1	4	42	8	5	4	3	6	3	CN8	N11	B. melitensis bv. 3	Sheep	Sichuan	1963
CBm0154	1	5	3	13	2	2	3	1	4	42	8	7	4	3	6	3	CN8	N11	B. melitensis bv. 3	Catle	Sichuan	1981
CBm0155	1	5	3	13	2	2	3	1	4	42	8	7	4	3	6	3	CN8	N11	B. melitensis bv. 3	Yak	Sichuan	1981
CBm1037	1	5	3	13	2	2	3	1	4	42	8	6	4	8	16	3	CN8	N11	B. melitensis bv. 3	Human	Sichuan	2014
CBm0550	1	5	3	13	2	2	3	2	4	42	8	5	4	3	7	7	42	108	B. melitensis bv. 3	Human	Tianjin	2010
CBm0551	1	5	3	13	2	2	3	2	4	46	8	5	4	3	5	5	42	297	B. melitensis bv. 3	Human	Tianjin	2010
CBm0552	1	5	3	13	2	2	3	2	4	41	8	4	4	3	8	5	42	116	B. melitensis bv. 3	Human	Tianjin	2010
CBm0086	1	5	3	13	2	2	3	2	4	41	8	5	4	3	6	5	42	116	B. melitensis bv. 2	Sheep	Xinjiang	1978
CBm0087	1	5	3	13	2	2	3	2	4	41	8	4	4	6	6	4	42	116	B. melitensis bv. 2	Sheep	Xinjiang	1978
CBm0088	1	5	3	13	2	2	3	1	4	42	8	4	4	6	6	3	CN8	N11	B. melitensis bv. 2	Sheep	Xinjiang	1978
CBm0089	1	5	3	13	2	2	3	1	4	42	8	4	4	6	6	3	CN8	N11	B. melitensis bv. 2	Sheep	Xinjiang	1978
CBm0153	1	5	3	12	2	2	3	3	4	42	8	7	4	3	6	5	CN9	N40	B. melitensis bv. 3	Sheep	Xinjiang	1980
CBm0308	1	5	3	13	3	1	5	2	4	38	9	5	4	3	6	3	CN18	N53	B. melitensis bv. 3	Sheep	Xinjiang	2005
CBm0309	1	5	3	12	2	2	3	3	4	42	8	7	4	3	6	5	CN9	N40	B. melitensis bv. 3	Catle	Xinjiang	2005
CBm0310	1	5	3	12	2	2	3	3	4	42	8	4	4	3	6	5	CN9	N40	B. melitensis bv. 3	Yak	Xinjiang	2005
CBm0353	1	5	3	13	2	2	3	2	4	41	8	4	4	3	5	4	42	116	B. melitensis bv. 3	Sheep	Xinjiang	2007
CBm0354	1	5	3	13	4	1	5	2	4	38	9	4	4	8	4	3	CN17	N52	B. melitensis bv. 3	Sheep	Xinjiang	2007
CBm0615	1	5	3	13	2	2	3	2	4	41	8	4	4	3	5	5	42	116	B. melitensis bv. 3	Goat	Xinjiang	2010
CBm0616	1	5	3	13	2	2	3	2	4	41	8	4	4	3	7	10	42	116	B. melitensis bv. 3	Sheep	Xinjiang	2010
CBm0617	1	5	3	13	2	2	3	2	4	41	8	4	4	3	7	10	42	116	B. melitensis bv. 3	Sheep	Xinjiang	2010
CBm0618	1	5	3	13	2	2	3	2	4	41	8	6	4	3	7	5	42	116	B. melitensis bv. 3	Sheep	Xinjiang	2010
CBm0619	1	5	3	13	2	3	3	2	4	41	8	6	4	3	6	5	63	111	B. melitensis bv. 3	Sheep	Xinjiang	2010
CBm0620	1	5	3	13	2	3	3	2	4	41	8	4	4	3	6	5	63	111	B. melitensis bv. 3	Sheep	Xinjiang	2010
CBm0760	1	5	3	13	2	2	3	2	4	41	8	5	4	3	9	6	42	116	B. melitensis bv. 3	Catle	Xinjiang	2011
CBm0761	1	5	3	13	2	2	3	2	4	41	8	4	4	3	8	8	42	116	B. melitensis bv. 3	Catle	Xinjiang	2011
CBm0762	1	5	3	13	2	2	3	2	4	41	8	4	4	3	6	5	42	116	B. melitensis bv. 3	Goat	Xinjiang	2011
CBm0763	1	5	3	13	2	2	3	2	4	41	8	4	4	3	6	7	42	116	B. melitensis bv. 1	Sheep	Xinjiang	2011
CBm0764	1	5	3	13	2	2	3	2	4	41	8	4	4	3	5	5	42	116	B. melitensis bv. 3	Sheep	Xinjiang	2011
CBm0765	1	5	3	13	2	2	3	2	4	41	8	4	4	3	6	10	42	116	B. melitensis bv. 3	Sheep	Xinjiang	2011
CBm0766	1	5	3	13	2	2	3	2	4	41	8	5	4	3	3	4	42	116	B. melitensis bv. 3	Sheep	Xinjiang	2011
CBm0767	1	5	3	13	2	2	3	2	4	41	8	6	4	3	6	5	42	116	B. melitensis bv. 3	Sheep	Xinjiang	2011
CBm0768	1	5	3	13	2	2	3	2	4	41	8	4	4	3	6	7	42	116	B. melitensis bv. 3	Sheep	Xinjiang	2011
CBm0769	1	5	3	13	2	2	3	2	4	41	8	4	4	3	6	7	42	116	B. melitensis bv. 3	Sheep	Xinjiang	2011
CBm0770	1	5	3	13	2	2	3	2	4	41	8	5	4	3	3	4	42	116	B. melitensis bv. 3	Sheep	Xinjiang	2011
CBm0771	1	5	3	13	2	2	3	2	4	41	8	5	4	3	3	4	42	116	B. melitensis bv. 3	Sheep	Xinjiang	2011
CBm0772	1	5	3	13	2	2	3	2	4	41	8	5	4	3	3	4	42	116	B. melitensis bv. 3	Sheep	Xinjiang	2011
CBm0773	1	5	3	13	2	2	3	2	4	41	8	5	4	3	3	4	42	116	B. melitensis bv. 3	Sheep	Xinjiang	2011
CBm0774	1	5	3	13	2	2	3	2	4	41	8	6	4	3	6	5	42	116	B. melitensis bv. 3	Sheep	Xinjiang	2011
CBm0775	1	5	3	13	2	2	3	2	4	41	8	4	4	3	6	7	42	116	B. melitensis bv. 3	Sheep	Xinjiang	2011
CBm0776	1	5	3	13	2	3	3	2	4	41	8	4	4	3	6	5	63	111	B. melitensis bv. 3	Human	Xinjiang	2011
CBm0841	1	5	3	13	2	2	3	2	4	41	8	5	4	3	3	4	42	116	B. melitensis bv. 1	Sheep	Xinjiang	2012
CBm0842	1	5	3	13	2	2	3	2	4	41	8	4	4	3	3	4	42	116	B. melitensis bv. 1	Sheep	Xinjiang	2012
CBm0843	1	5	3	13	2	2	3	2	4	41	8	4	4	3	6	5	42	116	B. melitensis bv. 3	Sheep	Xinjiang	2012
CBm0844	1	5	3	13	2	2	3	2	4	41	8	4	4	3	9	8	42	116	B. melitensis bv. 3	Sheep	Xinjiang	2012
CBm0845	1	5	3	13	2	2	3	2	4	41	8	4	4	3	6	10	42	116	B. melitensis bv. 3	Sheep	Xinjiang	2012
CBm0846	1	5	3	13	2	3	3	2	4	41	8	6	4	3	6	5	63	111	B. melitensis bv. 3	Sheep	Xinjiang	2012
CBm0847	1	5	3	13	2	4	3	2	4	41	8	6	4	8	7	6	CN5	N6	B. melitensis bv. 3	Catle	Xinjiang	2012
CBm0926	1	5	3	13	2	2	3	2	4	41	8	6	4	3	5	7	42	116	B. melitensis bv. 1	Sheep	Xinjiang	2013
CBm0927	1	5	3	13	2	2	3	2	4	41	8	4	4	3	9	9	42	116	B. melitensis bv. 3	Sheep	Xinjiang	2013
CBm0928	1	5	3	13	2	2	3	2	4	41	8	4	4	3	6	8	42	116	B. melitensis bv. 3	Sheep	Xinjiang	2013
CBm0929	1	5	3	13	2	2	3	2	4	41	8	7	4	3	3	7	42	116	B. melitensis bv. 3	Sheep	Xinjiang	2013
CBm0930	1	5	3	13	2	2	3	2	4	41	8	5	4	3	5	7	42	116	B. melitensis bv. 3	Sheep	Xinjiang	2013
CBm0931	1	5	3	13	2	2	3	2	4	41	8	4	4	3	6	10	42	116	B. melitensis bv. 3	Sheep	Xinjiang	2013
CBm0932	1	5	3	13	2	2	3	2	4	41	8	4	4	3	6	7	42	116	B. melitensis bv. 3	Sheep	Xinjiang	2013
CBm0933	1	5	3	13	2	2	3	2	4	41	8	4	4	3	6	10	42	116	B. melitensis bv. 3	Sheep	Xinjiang	2013
CBm0934	1	5	3	13	2	2	3	2	4	41	8	7	4	3	3	7	42	116	B. melitensis bv. 3	Sheep	Xinjiang	2013
CBm0935	1	5	3	13	2	2	3	2	4	41	8	5	4	3	5	7	42	116	B. melitensis bv. 3	Sheep	Xinjiang	2013
CBm0936	1	5	3	13	2	2	3	2	4	41	8	4	4	3	6	7	42	116	B. melitensis bv. 3	Sheep	Xinjiang	2013
CBm0937	1	5	3	13	2	2	3	2	4	41	8	4	4	3	5	6	42	116	B. melitensis bv. 3	Sheep	Xinjiang	2013
CBm0938	1	5	3	13	2	3	3	2	4	41	8	6	4	3	6	5	63	111	B. melitensis bv. 3	Sheep	Xinjiang	2013
CBm0939	1	5	3	13	2	3	3	2	4	41	8	6	4	3	6	5	63	111	B. melitensis bv. 3	Sheep	Xinjiang	2013
CBm0940	1	5	3	13	2	3	3	2	4	41	8	6	4	3	6	5	63	111	B. melitensis bv. 3	Sheep	Xinjiang	2013
CBm0941	1	5	3	13	2	3	3	2	4	41	8	5	4	3	6	5	63	111	B. melitensis bv. 3	Sheep	Xinjiang	2013
CBm1022	1	5	3	13	2	2	3	2	4	41	8	7	4	3	6	6	42	116	B. melitensis bv. 1	Sheep	Xinjiang	2014
CBm1023	1	5	3	13	2	2	3	2	4	41	8	5	4	3	5	5	42	116	B. melitensis bv. 2	Sheep	Xinjiang	2014
CBm1024	1	5	3	13	2	2	3	2	4	41	8	5	4	3	5	5	42	116	B. melitensis bv. 3	Sheep	Xinjiang	2014
CBm1025	1	5	3	13	2	2	3	2	4	41	8	4	4	3	6	8	42	116	B. melitensis bv. 3	Sheep	Xinjiang	2014
CBm1026	1	5	3	13	2	2	3	2	4	41	8	4	4	3	6	7	42	116	B. melitensis bv. 3	Sheep	Xinjiang	2014
CBm1027	1	5	3	13	2	2	3	2	4	41	8	5	4	3	5	6	42	116	B. melitensis bv. 3	Sheep	Xinjiang	2014
CBm1028	1	5	3	13	2	2	3	2	4	41	8	5	4	3	5	7	42	116	B. melitensis bv. 3	Sheep	Xinjiang	2014
CBm1029	1	5	3	13	2	3	3	2	4	41	8	7	4	7	5	5	63	111	B. melitensis bv. 1	Sheep	Xinjiang	2014
CBm1030	1	5	3	13	2	3	3	2	4	41	8	5	4	3	6	5	63	111	B. melitensis bv. 2	Sheep	Xinjiang	2014
CBm1072	1	5	3	13	2	2	3	2	4	41	8	5	4	3	7	5	42	116	B. melitensis bv. 1	Sheep	Xinjiang	2015
CBm1073	1	5	3	13	2	2	3	2	4	41	8	7	4	3	8	6	42	116	B. melitensis bv. 1	Sheep	Xinjiang	2015
CBm1074	1	5	3	13	2	2	3	2	4	41	8	4	4	3	5	6	42	116	B. melitensis bv. 3	Sheep	Xinjiang	2015
CBm1075	1	5	3	13	2	2	3	2	4	41	8	4	4	3	5	6	42	116	B. melitensis bv. 3	Sheep	Xinjiang	2015
CBm1076	1	5	3	13	2	2	3	2	4	41	8	6	4	3	5	5	42	116	B. melitensis bv. 3	Sheep	Xinjiang	2015
CBm1077	1	5	3	13	2	2	3	2	4	41	8	6	4	3	7	5	42	116	B. melitensis bv. 3	Sheep	Xinjiang	2015
CBm1078	1	5	3	13	2	2	3	2	4	41	8	4	4	3	7	6	42	116	B. melitensis bv. 3	Sheep	Xinjiang	2015
CBm1079	1	5	3	13	2	3	3	2	4	41	8	7	4	3	8	5	63	111	B. melitensis bv. 1	Sheep	Xinjiang	2015
CBm1210	1	5	3	13	2	2	3	2	4	41	8	4	3	2	2	5	42	116	B. melitensis bv. 3	Sheep	Xinjiang	2016
CBm1211	1	5	3	13	2	2	3	2	4	41	8	4	3	2	2	5	42	116	B. melitensis bv. 3	Sheep	Xinjiang	2016
CBm1212	1	5	3	13	2	2	3	2	4	41	8	5	3	2	2	5	42	116	B. melitensis bv. 3	Sheep	Xinjiang	2016
CBm1213	1	5	3	13	2	2	3	2	4	41	8	5	3	2	2	5	42	116	B. melitensis bv. 3	Sheep	Xinjiang	2016
CBm1214	1	5	3	13	2	2	3	2	4	41	8	5	3	2	2	5	42	116	B. melitensis bv. 3	Sheep	Xinjiang	2016
CBm1215	1	5	3	13	2	2	3	2	4	41	8	5	3	2	2	5	42	116	B. melitensis bv. 3	Sheep	Xinjiang	2016
CBm1216	1	5	3	13	2	2	3	2	4	41	8	5	3	2	2	5	42	116	B. melitensis bv. 3	Sheep	Xinjiang	2016
CBm1217	1	5	3	13	2	2	3	2	4	41	8	6	3	2	7	5	42	116	B. melitensis bv. 3	Sheep	Xinjiang	2016
CBm1218	1	5	3	13	2	2	3	2	4	41	8	6	3	2	7	5	42	116	B. melitensis bv. 3	Sheep	Xinjiang	2016
CBm1219	1	5	3	13	2	2	3	2	4	41	8	6	3	2	7	5	42	116	B. melitensis bv. 3	Sheep	Xinjiang	2016
CBm1220	1	5	3	13	2	2	3	2	4	41	8	6	3	2	7	5	42	116	B. melitensis bv. 3	Sheep	Xinjiang	2016
CBm1221	1	5	3	13	2	2	3	2	4	41	8	6	3	2	7	5	42	116	B. melitensis bv. 3	Sheep	Xinjiang	2016
CBm1222	1	5	3	13	2	2	3	2	4	41	8	6	3	2	7	5	42	116	B. melitensis bv. 3	Sheep	Xinjiang	2016
CBm1223	1	5	3	13	2	2	3	2	4	41	8	6	3	2	7	5	42	116	B. melitensis bv. 3	Sheep	Xinjiang	2016
CBm1224	1	5	3	13	2	2	3	2	4	41	8	7	3	2	7	5	42	116	B. melitensis bv. 3	Sheep	Xinjiang	2016
CBm1225	1	5	3	13	2	2	3	2	4	41	8	8	3	2	7	5	42	116	B. melitensis bv. 3	Sheep	Xinjiang	2016
CBm1226	1	5	3	13	2	2	3	2	5	41	8	5	3	2	5	6	42	180	B. melitensis bv. 3	Sheep	Xinjiang	2016
CBm1227	1	5	3	13	2	2	3	2	4	41	8	5	3	2	2	5	42	116	B. melitensis bv. 3	Sheep	Xinjiang	2016
CBm1228	1	5	3	13	2	2	3	2	4	41	8	5	3	2	2	5	42	116	B. melitensis bv. 3	Sheep	Xinjiang	2016
CBm1229	1	5	3	13	2	2	3	2	4	41	8	5	3	2	2	5	42	116	B. melitensis bv. 3	Sheep	Xinjiang	2016
CBm1230	1	5	3	13	2	2	3	2	4	41	8	4	3	2	2	5	42	116	B. melitensis bv. 3	Sheep	Xinjiang	2016
CBm1231	1	5	3	13	2	2	3	2	4	41	8	4	3	2	2	5	42	116	B. melitensis bv. 3	Sheep	Xinjiang	2016
CBm1232	1	5	3	13	2	2	3	2	4	41	8	5	3	2	2	5	42	116	B. melitensis bv. 3	Sheep	Xinjiang	2016
CBm1233	1	5	3	13	2	2	3	2	4	41	8	5	3	2	2	5	42	116	B. melitensis bv. 3	Sheep	Xinjiang	2016
CBm1234	1	5	3	13	2	2	3	2	4	41	8	6	3	2	7	5	42	116	B. melitensis bv. 3	Sheep	Xinjiang	2016
CBm1235	1	5	3	13	2	2	3	2	4	41	8	7	3	2	7	5	42	116	B. melitensis bv. 3	Sheep	Xinjiang	2016
CBm1236	1	5	3	13	2	2	3	2	4	41	8	6	3	2	7	5	42	116	B. melitensis bv. 3	Sheep	Xinjiang	2016
CBm1237	1	5	3	13	2	2	3	2	4	41	8	6	3	2	7	5	42	116	B. melitensis bv. 3	Sheep	Xinjiang	2016
CBm1238	1	5	3	13	2	2	3	2	4	41	8	6	3	2	7	5	42	116	B. melitensis bv. 3	Sheep	Xinjiang	2016
CBm1239	1	5	3	13	2	2	3	2	4	41	8	6	3	2	7	5	42	116	B. melitensis bv. 3	Sheep	Xinjiang	2016
CBm1240	1	5	3	13	2	2	3	2	4	41	8	6	3	2	7	5	42	116	B. melitensis bv. 3	Sheep	Xinjiang	2016
CBm1241	1	5	3	13	2	2	3	2	4	41	8	8	3	2	7	5	42	116	B. melitensis bv. 3	Sheep	Xinjiang	2016
CBm1242	1	5	3	13	2	2	3	2	4	41	8	6	3	2	7	5	42	116	B. melitensis bv. 3	Sheep	Xinjiang	2016
CBm1243	1	5	3	13	2	2	3	2	5	41	8	5	3	2	5	6	42	180	B. melitensis bv. 3	Sheep	Xinjiang	2016
CBm1276	1	5	3	13	2	2	3	2	4	41	8	6	4	2	3	8	42	116	B. melitensis bv. 3	Human	Xinjiang	2017
CBm1277	1	5	3	13	2	2	3	2	4	41	8	3	4	2	3	4	42	116	B. melitensis bv. 3	Human	Xinjiang	2017
CBm1278	1	5	3	13	2	2	3	2	4	41	8	3	4	2	3	4	42	116	B. melitensis bv. 3	Human	Xinjiang	2017
CBm1279	1	5	3	13	2	2	3	2	4	41	8	5	4	2	3	5	42	116	B. melitensis bv. 3	Human	Xinjiang	2017
CBm1280	1	5	3	13	3	2	3	2	4	41	8	6	4	2	3	5	43	125	B. melitensis bv. 3	Human	Xinjiang	2017
CBm1281	1	5	3	13	3	2	3	2	4	41	8	6	4	2	3	5	43	125	B. melitensis bv. 3	Human	Xinjiang	2017
CBm0525	1	5	3	13	2	2	3	2	4	41	8	6	4	3	4	4	42	116	B. melitensis bv. 3	Human	Yunnan	2009
CBm0526	1	5	3	13	2	2	3	2	4	41	8	6	4	3	5	5	42	116	B. melitensis bv. 3	Human	Yunnan	2009
CBm0527	1	5	3	13	2	2	3	2	4	41	8	5	4	3	6	4	42	116	B. melitensis bv. 3	Human	Yunnan	2009
CBm0528	1	5	3	13	2	2	3	2	4	41	8	6	4	3	4	4	42	116	B. melitensis bv. 3	Human	Yunnan	2009
CBm0529	1	5	3	13	2	2	3	2	4	41	8	6	4	3	5	5	42	116	B. melitensis bv. 3	Human	Yunnan	2009
CBm0530	1	5	3	13	2	2	3	2	4	41	8	5	4	3	6	4	42	116	B. melitensis bv. 3	Human	Yunnan	2009
CBm0531	1	5	3	13	2	2	3	2	4	44	8	4	4	6	8	3	42	N3	B. melitensis bv. 3	Human	Yunnan	2009
CBm0532	1	5	3	13	3	1	3	2	4	41	8	5	5	3	9	6	58	120	B. melitensis bv. 3	Human	Yunnan	2009
CBm0533	1	5	3	13	3	1	3	2	4	41	8	5	5	3	9	6	58	120	B. melitensis bv. 3	Human	Yunnan	2009
CBm0534	1	5	3	13	2	2	3	3	4	44	8	4	4	8	5	5	184	N2	B. melitensis bv. 3	Human	Yunnan	2009
CBm0679	1	5	3	13	3	1	3	2	4	41	8	5	4	6	5	3	58	120	B. melitensis bv. 3	Human	Yunnan	2010
CBm0680	1	5	3	13	3	1	3	2	4	41	8	3	4	5	5	3	58	120	B. melitensis bv. 3	Human	Yunnan	2010
CBm0681	1	5	3	13	3	1	3	2	4	41	8	4	4	6	7	3	58	120	B. melitensis bv. 3	Human	Yunnan	2010
CBm0682	1	5	3	13	3	1	3	2	4	41	8	4	4	6	7	3	58	120	B. melitensis bv. 3	Human	Yunnan	2010
CBm0683	1	5	3	13	3	1	3	2	4	41	8	4	4	7	6	3	58	120	B. melitensis bv. 3	Human	Yunnan	2010
CBm0974	1	5	3	13	2	2	3	3	4	44	8	5	4	6	5	5	184	N2	B. melitensis bv. 3	Human	Yunnan	2013
CBm0975	1	5	3	13	2	2	3	3	4	44	8	4	4	7	6	5	184	N2	B. melitensis bv. 3	Human	Yunnan	2013
CBm0976	1	5	3	13	2	2	3	3	4	44	8	3	4	5	5	5	184	N2	B. melitensis bv. 3	Human	Yunnan	2013
CBm0977	1	5	3	13	2	2	3	3	4	44	8	4	4	6	7	5	184	N2	B. melitensis bv. 3	Human	Yunnan	2013
CBm0978	1	5	3	11	2	2	3	2	4	44	8	4	4	6	7	3	CN4	N4	B. melitensis bv. 3	Human	Yunnan	2013
ZJBr057	1	5	3	13	2	2	3	2	4	41	8	5	4	3	7	10	42	116	B. melitensis bv. 1	Human	This study	2014
ZJBr058	1	5	3	13	2	2	3	2	4	41	8	5	4	3	7	10	42	116	B. melitensis bv. 1	Human	This study	2014
ZJBr083	1	5	3	13	2	2	3	2	4	41	8	5	4	3	3	5	42	116	B. melitensis bv. 1	Human	This study	2015
ZJBr086	1	5	3	13	2	2	3	2	4	41	8	6	4	3	6	6	42	116	B. melitensis bv. 1	Human	This study	2015
ZJBr040	1	5	3	13	2	2	3	2	4	41	8	5	4	3	6	5	42	116	B. melitensis bv. 1	Human	This study	2012
ZJBr039	1	5	3	13	2	2	3	2	4	41	8	5	4	3	6	5	42	116	B. melitensis bv. 1	Human	This study	2012
ZJBr045	1	5	3	13	2	2	3	2	4	46	8	5	4	3	6	5	42	297	B. melitensis bv. 1	Human	This study	2012
ZJBr046	1	5	3	13	2	2	3	2	4	41	8	7	4	3	3	6	42	116	B. melitensis bv. 1	Human	This study	2012
ZJBr032	1	5	3	13	2	2	3	2	4	41	8	6	4	3	4	5	42	116	B. melitensis bv. 3	Human	This study	2012
ZJBr036	1	5	3	13	2	2	3	2	4	41	8	6	5	3	7	8	42	116	B. melitensis bv. 3	Human	This study	2012
ZJBr110	1	5	3	13	3	2	3	2	4	41	8	6	4	5	5	8	43	125	B. melitensis bv. 3	Human	This study	2015
ZJBr087	1	5	3	13	2	2	3	2	4	41	8	5	4	3	4	9	42	116	B. melitensis bv. 3	Human	This study	2015
ZJBr055	1	5	3	13	2	2	3	1	4	41	8	5	4	8	3	3	8-N2	N2	B. melitensis bv. 3	Human	This study	2014
ZJBr095	1	5	3	13	2	2	3	2	4	41	8	6	4	3	4	5	42	116	B. melitensis bv. 3	Human	This study	2015
ZJBr109	1	5	3	13	2	2	3	2	4	41	8	5	4	3	5	5	42	116	B. melitensis bv. 3	Human	This study	2015
ZJBr114	1	5	3	13	2	2	2	2	4	41	8	3	4	3	5	5	8-N1	N1	B. melitensis bv. 3	Human	This study	2015
ZJBr025	1	5	3	13	2	2	3	2	4	41	8	5	4	3	9	6	42	116	B. melitensis bv. 3	Human	This study	2011
ZJBr093	1	5	3	13	2	2	3	2	4	41	8	5	4	3	5	5	42	116	B. melitensis bv. 3	Human	This study	2015
ZJBr112	1	5	3	13	2	2	3	2	4	41	8	5	4	3	5	5	42	116	B. melitensis bv. 3	Human	This study	2015
ZJBr116	1	5	3	13	2	3	3	2	4	41	8	4	5	3	5	4	63	111	B. melitensis bv. 3	Human	This study	2007
ZJBr074	1	5	3	13	2	2	3	2	4	41	8	6	5	3	5	4	42	116	B. melitensis bv. 3	Human	This study	2014
ZJBr091	1	5	3	13	2	2	3	2	4	41	8	4	4	3	6	5	42	116	B. melitensis bv. 3	Human	This study	2015
ZJBr013	1	5	3	13	2	2	3	2	4	41	8	4	4	3	6	6	42	116	B. melitensis bv. 3	Human	This study	2009
ZJBr113	1	5	3	13	2	2	3	2	4	41	8	4	4	3	5	7	42	116	B. melitensis bv. 3	Human	This study	2015
ZJBr024	1	5	3	13	2	2	3	2	4	41	8	6	4	3	4	5	42	116	B. melitensis bv. 3	Human	This study	2011
ZJBr115	1	5	3	13	2	2	3	2	4	41	8	4	4	3	6	6	42	116	B. melitensis bv. 3	Human	This study	2009
ZJBr043	1	5	3	13	2	2	3	2	4	41	8	4	4	8	4	4	42	116	B. melitensis bv. 3	Human	This study	2012
ZJBr073	1	5	3	13	2	2	3	2	4	41	8	5	4	3	6	5	42	116	B. melitensis bv. 3	Human	This study	2014
ZJBr066	1	5	3	13	2	2	3	2	4	41	8	9	4	3	7	5	42	116	B. melitensis bv. 3	Human	This study	2014
ZJBr075	1	5	3	13	2	2	3	2	4	41	8	5	4	3	7	6	42	116	B. melitensis bv. 3	Human	This study	2014
ZJBr108	1	5	3	13	2	2	3	2	4	41	8	6	4	3	4	5	42	116	B. melitensis bv. 3	Human	This study	2015
ZJBr106	1	4	3	13	2	2	3	2	4	41	8	8	4	3	3	5	115	387	B. melitensis bv. 3	Human	This study	2015
ZJBr078	1	5	3	13	2	2	3	2	4	41	8	6	4	3	7	6	42	116	B. melitensis bv. 3	Human	This study	2014
ZJBr077	1	5	3	13	2	2	3	2	4	41	8	4	4	3	8	5	42	116	B. melitensis bv. 3	Human	This study	2014
ZJBr009	1	5	3	13	3	2	3	2	4	41	8	6	4	5	4	7	43	125	B. melitensis bv. 3	Human	This study	2007
ZJBr010	1	5	3	13	2	2	3	2	4	41	8	7	4	3	4	5	42	116	B. melitensis bv. 3	Human	This study	2008
ZJBr049	1	5	3	13	2	2	3	2	4	41	8	6	4	3	4	5	42	116	B. melitensis bv. 3	Human	This study	2013
ZJBr063	1	5	3	13	2	2	3	2	4	41	8	6	4	3	3	5	42	116	B. melitensis bv. 3	Human	This study	2014
ZJBr071	1	5	3	13	2	2	3	2	4	41	8	6	4	3	3	6	42	116	B. melitensis bv. 3	Human	This study	2014
ZJBr084	1	5	3	13	2	2	3	2	4	41	8	7	4	3	4	8	42	116	B. melitensis bv. 3	Human	This study	2015
ZJBr088	1	5	3	13	2	2	3	2	4	41	8	8	4	3	4	5	42	116	B. melitensis bv. 3	Human	This study	2015
ZJBr092	1	5	3	13	2	2	3	2	4	41	8	4	4	3	4	5	42	116	B. melitensis bv. 3	Human	This study	2015
ZJBr094	1	5	3	13	2	2	3	2	4	41	8	6	4	3	4	5	42	116	B. melitensis bv. 3	Human	This study	2015
ZJBr105	1	5	3	13	2	2	3	2	4	41	8	5	4	3	4	5	42	116	B. melitensis bv. 3	Human	This study	2015
ZJBr089	1	5	3	13	2	2	3	2	4	41	8	6	4	3	5	9	42	116	B. melitensis bv. 3	Human	This study	2015
ZJBr090	1	5	3	13	2	2	3	2	4	41	8	5	4	3	6	5	42	116	B. melitensis bv. 3	Human	This study	2015
ZJBr079	1	5	3	13	2	2	3	2	4	41	8	6	4	3	4	5	42	116	B. melitensis bv. 3	Human	This study	2014
ZJBr080	1	5	3	13	2	2	3	2	4	41	8	6	4	3	4	5	42	116	B. melitensis bv. 3	Human	This study	2014
ZJBr081	1	5	3	13	2	2	3	2	4	41	8	6	4	3	4	5	42	116	B. melitensis bv. 3	Human	This study	2014
ZJBr041	1	5	3	13	2	2	3	2	4	41	8	6	4	3	6	5	42	116	B. melitensis bv. 3	Human	This study	2012
ZJBr042	1	5	3	13	2	2	3	2	4	41	8	6	5	3	7	8	42	116	B. melitensis bv. 3	Human	This study	2012
ZJBr099	1	5	3	13	2	2	3	2	4	41	8	6	4	3	4	5	42	116	B. melitensis bv. 3	Hu Sheep	This study	2015
ZJBr100	1	5	3	13	2	2	3	2	4	41	8	6	4	3	4	5	42	116	B. melitensis bv. 3	Hu Sheep	This study	2015
ZJBr101	1	5	3	13	2	2	3	2	4	41	8	6	4	3	4	5	42	116	B. melitensis bv. 3	Hu Sheep	This study	2015
ZJBr102	1	5	3	13	2	2	3	2	4	41	8	6	4	3	4	5	42	116	B. melitensis bv. 3	Hu Sheep	This study	2015
ZJBr103	1	5	3	13	2	2	3	2	4	41	8	6	4	3	4	5	42	116	B. melitensis bv. 3	Hu Sheep	This study	2015
ZJBr104	1	5	3	13	2	2	3	2	4	41	8	6	4	3	4	5	42	116	B. melitensis bv. 3	Hu Sheep	This study	2015
ZJBr044	1	5	3	13	2	2	3	2	4	41	8	6	4	3	4	6	42	116	B. melitensis bv. 3	Human	This study	2012
ZJBr072	1	5	3	13	2	2	3	2	4	41	8	6	4	3	4	5	42	116	B. melitensis bv. 3	Human	This study	2014
ZJBr076	1	5	3	13	2	2	3	2	4	41	8	6	4	3	4	5	42	116	B. melitensis bv. 3	Human	This study	2014
ZJBr111	1	5	3	13	2	2	3	2	4	41	8	5	4	3	5	8	42	116	B. melitensis bv. 3	Human	This study	2015
ZJBr011	1	5	3	13	2	2	3	2	4	41	8	7	4	3	4	5	42	116	B. melitensis bv. 3	Human	This study	2008
ZJBr050	1	5	3	13	2	2	3	2	4	41	8	7	4	3	5	9	42	116	B. melitensis bv. 3	Human	This study	2013
ZJBr059	1	5	3	13	2	2	3	2	4	41	8	5	4	3	7	8	42	116	B. melitensis bv. 3	Human	This study	2014
ZJBr060	1	5	3	13	2	2	3	2	4	41	8	6	4	3	4	6	42	116	B. melitensis bv. 3	Human	This study	2014
ZJBr053	1	5	3	13	2	2	3	2	4	41	8	5	4	3	3	5	42	116	B. melitensis bv. 3	Human	This study	2013
ZJBr030	1	5	3	13	2	2	3	2	4	41	8	6	4	3	9	6	42	116	B. melitensis bv. 3	Human	This study	2011
ZJBr034	1	5	3	13	2	2	3	2	4	46	8	5	4	3	6	5	42	297	B. melitensis bv. 3	Human	This study	2012
ZJBr038	1	5	3	13	2	2	3	2	4	41	8	5	4	3	3	7	42	116	B. melitensis bv. 3	Human	This study	2012
ZJBr047	1	5	3	13	2	2	3	2	4	41	8	6	4	3	3	6	42	116	B. melitensis bv. 3	Dog	This study	2012
ZJBr107	1	5	3	13	2	2	3	2	4	41	8	8	4	3	4	8	42	116	B. melitensis bv. 3	Human	This study	2015
ZJBr069	1	5	3	13	2	2	3	2	4	41	8	4	4	3	3	5	42	116	B. melitensis bv. 3	Human	This study	2014
ZJBr002	1	5	3	13	2	2	3	2	4	41	8	7	4	3	4	3	42	116	B. melitensis bv. 3	Human	This study	2005
ZJBr027	1	5	3	13	2	2	3	2	4	41	8	3	4	3	6	5	42	116	B. melitensis bv. 3	Human	This study	2011
ZJBr035	1	5	3	13	2	2	3	2	4	41	8	6	4	3	5	6	42	116	B. melitensis bv. 3	Human	This study	2012
ZJBr037	1	5	3	13	2	2	3	2	4	41	8	6	4	3	4	5	42	116	B. melitensis bv. 3	Human	This study	2012
ZJBr070	1	5	3	13	2	2	3	2	4	41	8	5	4	3	5	6	42	116	B. melitensis bv. 3	Human	This study	2014
ZJBr064	1	5	3	13	2	2	3	2	4	41	8	7	4	3	5	7	42	116	B. melitensis bv. 3	Human	This study	2014
ZJBr067	1	5	3	13	2	2	3	2	4	41	8	6	4	3	4	5	42	116	B. melitensis bv. 3	Human	This study	2014
ZJBr017	1	5	3	13	2	2	3	2	4	41	8	6	4	3	4	4	42	116	B. melitensis bv. 3	Human	This study	2011
ZJBr018	1	5	3	13	2	2	3	2	4	41	8	6	4	3	4	4	42	116	B. melitensis bv. 3	Human	This study	2011
ZJBr019	1	5	3	13	2	2	3	2	4	41	8	6	4	3	4	4	42	116	B. melitensis bv. 3	Human	This study	2011
ZJBr020	1	5	3	13	2	2	3	2	4	41	8	6	4	3	4	4	42	116	B. melitensis bv. 3	Human	This study	2011
ZJBr021	1	5	3	13	2	2	3	2	4	41	8	6	4	3	4	4	42	116	B. melitensis bv. 3	Human	This study	2011
ZJBr022	1	5	3	13	2	2	3	2	4	41	8	6	4	3	4	4	42	116	B. melitensis bv. 3	Goat	This study	2011
ZJBr023	1	5	3	13	2	2	3	2	4	41	8	6	4	3	5	5	42	116	B. melitensis bv. 3	Goat	This study	2011
ZJBr117	1	5	3	13	2	2	3	2	4	41	8	6	4	3	4	4	42	116	B. melitensis bv. 3	Human	This study	2011
ZJBr015	1	5	3	13	3	2	3	2	4	41	8	6	4	9	4	6	43	125	B. melitensis bv. 3	Human	This study	2010
ZJBr016	1	5	3	13	2	2	3	2	4	41	8	5	4	3	4	5	42	116	B. melitensis bv. 3	Human	This study	2010
ZJBr118	1	5	3	13	2	2	3	2	4	41	8	4	4	3	8	5	42	116	B. melitensis bv. 3	Human	This study	2015
ZJBr006	1	5	3	13	2	2	3	2	4	41	8	8	4	3	5	5	42	116	B. melitensis bv. 3	Human	This study	2006
ZJBr014	1	5	3	13	2	2	3	2	4	41	8	5	4	3	4	5	42	116	B. melitensis bv. 3	Human	This study	2009
ZJBr026	1	5	3	13	2	2	3	2	4	41	8	6	4	3	5	5	42	116	B. melitensis bv. 3	Human	This study	2011
ZJBr028	1	5	3	13	2	2	3	2	4	41	8	3	4	3	5	5	42	116	B. melitensis bv. 3	Human	This study	2011
ZJBr029	1	5	3	13	2	2	3	2	4	41	8	6	4	3	5	5	42	116	B. melitensis bv. 3	Human	This study	2011
ZJBr031	1	5	3	13	2	2	3	2	4	41	8	7	4	3	3	6	42	116	B. melitensis bv. 3	Human	This study	2012
ZJBr048	1	5	3	13	2	2	3	2	4	41	8	7	4	6	5	6	42	116	B. melitensis bv. 3	Human	This study	2013
ZJBr061	1	5	3	13	2	2	3	2	4	41	8	9	4	3	6	8	42	116	B. melitensis bv. 3	Human	This study	2014
ZJBr062	1	5	3	13	3	2	3	2	4	41	8	7	4	6	5	6	43	125	B. melitensis bv. 3	Human	This study	2014
ZJBr068	1	5	3	13	3	2	3	2	4	41	8	7	4	3	5	6	43	125	B. melitensis bv. 3	Human	This study	2014
ZJBr001	1	5	3	13	2	2	3	2	4	41	8	6	4	3	4	3	42	116	B. melitensis bv. 3	Human	This study	2005
ZJBr007	1	5	3	13	2	2	3	2	4	41	8	5	4	3	5	5	42	116	B. melitensis bv. 3	Human	This study	2006
ZJBr051	1	5	3	13	2	2	3	2	4	41	8	6	4	3	7	6	42	116	B. melitensis bv. 3	Human	This study	2013
ZJBr065	1	5	3	13	2	2	3	2	4	41	8	7	4	3	5	4	42	116	B. melitensis bv. 3	Human	This study	2014
ZJBr033	1	5	3	13	2	2	3	2	4	41	8	7	4	3	4	7	42	116	B. melitensis bv. 3	Human	This study	2012
ZJBr008	1	5	3	13	2	3	3	2	4	41	8	4	5	3	5	4	63	111	B. melitensis bv. 3	Human	This study	2007
ZJBr085	1	5	3	13	2	2	3	2	4	41	8	8	4	3	4	5	42	116	B. melitensis bv. 3	Human	This study	2015
ZJBr005	1	5	3	13	2	2	3	2	4	43	8	8	4	3	4	6	42	108	B. melitensis bv. 3	Human	This study	2006
ZJBr096	1	5	3	13	2	2	3	2	4	41	8	5	4	3	7	8	42	116	B. melitensis bv. 3	Sheep	This study	2015
ZJBr097	1	5	3	13	2	2	3	2	4	41	8	5	4	3	7	8	42	116	B. melitensis bv. 3	Sheep	This study	2015
ZJBr098	1	5	3	13	2	2	3	2	4	41	8	5	4	3	7	8	42	116	B. melitensis bv. 3	Sheep	This study	2015
ZJBr082	1	5	3	13	2	2	3	2	4	41	8	4	4	3	10	6	42	116	B. melitensis bv. 3	Human	This study	2014
ZJBr054	1	5	3	13	2	2	3	2	4	41	8	6	4	3	5	5	42	116	B. melitensis bv. 3	Human	This study	2014
ZJBr056	1	5	3	13	2	2	3	2	4	41	8	4	4	3	12	6	42	116	B. melitensis bv. 3	Human	This study	2014
