# Supplementary material for: Molecular investigation of infection sources and transmission chains of brucellosis in Zhejiang, China
Source: Emerg Microbes Infect. 2020 May 7;9(1):889–99. doi: 10.1080/22221751.2020.1754137 (PMC7241503; doi:10.1080/22221751.2020.1754137)
Supplement: Supplemental Material [file TEMI_A_1754137_SM0954.zip › Table S3.xlsx]

## Sheet: Sheet1
Table S3 B. abortus isolates from Zhejiang had identical/similar MLVA-16 genotypes with strains from other provinces of China
GTa(genotypes)	Strains	Location	Species/biovar	Host	Year	MLVA8	MLVA11	Bruce06	Bruce08	Bruce11	Bruce12	Bruce42	Bruce43	Bruce45	Bruce55	Bruce18	Bruce19	Bruce21	Bruce04	Bruce07	Bruce09	Bruce16	Bruce30
1	2013Jiang#084	Xinjiang	B. abortus bv. 3	Cattle	2011	36	72	4	5	3	12	2	2	3	1	6	43	8	4	5	11	3	3
	ZJBr003	This study	B. abortus bv. 3	Human	2006	36	72	4	5	3	12	2	2	3	1	6	43	8	4	5	11	3	5
	ZJBr004	This study	B. abortus bv. 3	Human	2006	36	72	4	5	3	12	2	2	3	1	6	43	8	4	5	11	3	5
2	2013Jiang#093	Chongqing	B. abortus bv. 3	Human	2011	36	72	4	5	3	12	2	2	3	1	6	43	8	4	6	7	3	3
	ZJBr012	This study	B. abortus bv. 3	Human	2008	36	72	4	5	3	12	2	2	3	1	6	43	8	4	6	7	3	3
3	2013Jiang#127	Inner Mongolia	B. abortus bv. 3	Cattle	1988	117	328	4	5	3	12	2	2	3	2	6	43	8	5	4	3	3	3
	ZJBr052	This study	B. abortus bv. 7	Human	2013	112	326	4	5	3	12	2	2	3	3	7	43	8	5	5	3	3	3
a: genotypes numbers are the same as in Fig. 3
