# Supplementary material for: Molecular investigation of infection sources and transmission chains of brucellosis in Zhejiang, China
Source: Emerg Microbes Infect. 2020 May 7;9(1):889–99. doi: 10.1080/22221751.2020.1754137 (PMC7241503; doi:10.1080/22221751.2020.1754137)
Supplement: Supplemental Material [file TEMI_A_1754137_SM0954.zip › Table S4.xlsx]

## Sheet: Sheet1
Table S4. B. melitensis isolates from Zhejiang had identical MLVA-16 genotypes with strains from other provinces of China
Key	Gta (Genotypes)	Regions	Strains	Species	Host	Year
1	6	Guangdong	CBm0451	B. melitensis bv. 3	Human	2008
		Guangdong	CBm0508	B. melitensis bv. 3	Human	2009
		Guangdong	CBm0514	B. melitensis bv. 3	Human	2009
		Guangdong	CBm0516	B. melitensis bv. 3	Human	2009
		Guangdong	CBm0520	B. melitensis bv. 3	Human	2009
		Guangdong	CBm0522	B. melitensis bv. 3	Human	2009
		Guangdong	CBm0625	B. melitensis bv. 3	Human	2010
		Guangdong	CBm0634	B. melitensis bv. 3	Human	2010
		Guangdong	CBm0635	B. melitensis bv. 3	Human	2010
		Guangdong	CBm0640	B. melitensis bv. 3	Human	2010
		Guangdong	CBm0647	B. melitensis bv. 3	Human	2010
		Guangdong	CBm0666	B. melitensis bv. 3	Human	2010
		Guangxi	CBm0028	B. melitensis bv. 3	Human	1961
		Hebei	CBm0335	B. melitensis bv. 3	Sheep	2007
		Hebei	CBm0336	B. melitensis bv. 3	Sheep	2007
		Hebei	CBm0338	B. melitensis bv. 3	Sheep	2007
		Hebei	CBm0339	B. melitensis bv. 3	Sheep	2007
		Inner Mongolia	CBm0006	B. melitensis bv. 3	Human	1957
		Inner Mongolia	CBm0010	B. melitensis bv. 3	Human	1957
		Inner Mongolia	CBm0015	B. melitensis bv. 3	Sheep	1957
		Inner Mongolia	CBm0016	B. melitensis bv. 3	Human	1958
		Inner Mongolia	CBm0018	B. melitensis bv. 3	Human	1958
		Inner Mongolia	CBm0021	B. melitensis bv. 3	Sheep	1958
		Inner Mongolia	CBm0219	B. melitensis bv. 1	Sheep	1995
		Inner Mongolia	CBm0241	B. melitensis bv. 3	Sheep	1996
		Inner Mongolia	CBm0315	B. melitensis bv. 3	Sheep	2006
		Inner Mongolia	CBm0316	B. melitensis bv. 3	Sheep	2006
		Inner Mongolia	CBm0325	B. melitensis bv. 3	Sheep	2006
		Qinghai	CBm0109	B. melitensis bv. 3	Human	1979
		Qinghai	CBm0133	B. melitensis bv. 3	Sheep	1980
		Qinghai	CBm0135	B. melitensis bv. 3	Sheep	1980
		Qinghai	CBm0147	B. melitensis bv. 3	Yak	1980
		Qinghai	CBm0148	B. melitensis bv. 3	Yak	1980
		Qinghai	CBm0167	B. melitensis bv. 3	Blue sh.	1986
		Qinghai	CBm0175	B. melitensis bv. 3	Blue sh.	1988
		Shanxi	CBm0494	B. melitensis bv. 3	Human	2009
		Shanxi	CBm0498	B. melitensis bv. 3	Human	2009
		Shanxi	CBm0799	B. melitensis bv. 3	Human	2012
		This study	ZJBr075	B. melitensis bv. 3	Human	2014
2	7	Guangdong	CBm0329	B. melitensis bv. 3	Human	2006
		Guangdong	CBm0331	B. melitensis bv. 3	Human	2006
		Guangdong	CBm0333	B. melitensis bv. 3	Human	2006
		Qinghai	CBm0063	B. melitensis bv. 3	Human	1965
		This study	ZJBr111	B. melitensis bv. 3	Human	2015
3	8	Guangdong	CBm0631	B. melitensis bv. 3	Human	2010
		Guangdong	CBm0648	B. melitensis bv. 3	Human	2010
		Guangdong	CBm0672	B. melitensis bv. 3	Human	2010
		Hainan	CBm0956	B. melitensis bv. 3	Human	2013
		Hainan	CBm0959	B. melitensis bv. 3	Human	2013
		Qinghai	CBm0113	B. melitensis bv. 3	Human	1979
		Shanxi	CBm0802	B. melitensis bv. 3	Human	2012
		Xinjiang	CBm0760	B. melitensis bv. 3	Catle	2011
		This study	ZJBr025	B. melitensis bv. 3	Human	2011
4	9	Guangdong	CBm0330	B. melitensis bv. 3	Human	2006
		Guangdong	CBm0435	B. melitensis bv. 3	Human	2008
		Hebei	CBm0480	B. melitensis bv. 3	Human	2009
		Hunan	CBm0396	B. melitensis bv. 3	Human	2008
		Inner Mongolia	CBm0317	B. melitensis bv. 3	Sheep	2006
		Jilin	CBm0069	B. melitensis bv. 2	Sheep	1971
		Liaoning	CBm0287	B. melitensis bv. 3	Human	2005
		Liaoning	CBm0288	B. melitensis bv. 3	Human	2005
		Liaoning	CBm0289	B. melitensis bv. 3	Human	2005
		Liaoning	CBm0290	B. melitensis bv. 3	Human	2005
		Liaoning	CBm0291	B. melitensis bv. 3	Human	2005
		Liaoning	CBm0292	B. melitensis bv. 3	Human	2005
		Liaoning	CBm0293	B. melitensis bv. 3	Human	2005
		Liaoning	CBm0294	B. melitensis bv. 3	Human	2005
		Liaoning	CBm0303	B. melitensis bv. 3	Human	2005
		Liaoning	CBm0305	B. melitensis bv. 3	Human	2005
		Liaoning	CBm0327	B. melitensis bv. 3	Human	2006
		Liaoning	CBm0345	B. melitensis bv. 3	Human	2007
		Liaoning	CBm0753	B. melitensis bv. 3	Human	2011
		Liaoning	CBm0894	B. melitensis bv. 3	Human	2013
		Qinghai	CBm0129	B. melitensis bv. 3	Human	1979
		Qinghai	CBm0142	B. melitensis bv. 3	Sheep	1980
		Shaanxi	CBm0425	B. melitensis bv. 3	Human	2008
		Shanxi	CBm0399	B. melitensis bv. 3	Human	2008
		Shanxi	CBm0487	B. melitensis bv. 3	Human	2009
		Shanxi	CBm0801	B. melitensis bv. 3	Human	2012
		Xinjiang	CBm1027	B. melitensis bv. 3	Sheep	2014
		This study	ZJBr070	B. melitensis bv. 3	Human	2014
5	10	Inner Mongolia	CBm0210	B. melitensis bv. 1	Sheep	1994
		This study	ZJBr038	B. melitensis bv. 3	Human	2012
6	11	Guangdong	CBm1286	B. melitensis bv. 3	Human	2017
		This study	ZJBr087	B. melitensis bv. 3	Human	2015
7	13	Jiangsu	CBm0982	B. melitensis bv. 3	Human	2014
		Jiangsu	CBm0985	B. melitensis bv. 3	Human	2014
		Xinjiang	CBm0767	B. melitensis bv. 3	Sheep	2011
		Xinjiang	CBm0774	B. melitensis bv. 3	Sheep	2011
		This study	ZJBr041	B. melitensis bv. 3	Human	2012
8	14	Inner Mongolia	CBm1042	B. melitensis bv. 3	Human	2015
		Inner Mongolia	CBm1325	B. melitensis bv. 1	Human	2018
		Liaoning	CBm1341	B. melitensis bv. 3	Human	2018
		This study	ZJBr083	B. melitensis bv. 1	Human	2015
		This study	ZJBr053	B. melitensis bv. 3	Human	2013
9	15	Guangdong	CBm0433	B. melitensis bv. 3	Human	2008
		Guangdong	CBm0637	B. melitensis bv. 3	Human	2010
		Guangdong	CBm1303	B. melitensis bv. 3	Human	2017
		Hebei	CBm0735	B. melitensis bv. 3	Human	2011
		Inner Mongolia	CBm0002	B. melitensis bv. 3	Sheep	1955
		Inner Mongolia	CBm0056	B. melitensis bv. 3	Sheep	1965
		Inner Mongolia	CBm0221	B. melitensis bv. 1	Sheep	1995
		Inner Mongolia	CBm0321	B. melitensis bv. 3	Sheep	2006
		Inner Mongolia	CBm1090	B. melitensis bv. 3	Human	2016
		Liaoning	CBm0409	B. melitensis bv. 3	Human	2008
		Liaoning	CBm0755	B. melitensis bv. 3	Human	2011
		Shandong	CBm0262	B. melitensis bv. 3	Sheep	2001
		Shandong	CBm0263	B. melitensis bv. 3	Sheep	2001
		Shandong	CBm0264	B. melitensis bv. 3	Sheep	2001
		Shanxi	CBm0091	B. melitensis bv. 3	Human	1979
		Shanxi	CBm0092	B. melitensis bv. 3	Sheep	1979
		Shanxi	CBm0485	B. melitensis bv. 3	Human	2009
		Shanxi	CBm0741	B. melitensis bv. 3	Human	2011
		Shanxi	CBm0743	B. melitensis bv. 3	Human	2011
		Sichuan	CBm0045	B. melitensis bv. 3	Sheep	1963
		Sichuan	CBm0046	B. melitensis bv. 3	Sheep	1963
		Xinjiang	CBm0086	B. melitensis bv. 2	Sheep	1978
		This study	ZJBr040	B. melitensis bv. 1	Human	2012
		This study	ZJBr039	B. melitensis bv. 1	Human	2012
		This study	ZJBr073	B. melitensis bv. 3	Human	2014
		This study	ZJBr090	B. melitensis bv. 3	Human	2015
10	16	Guangdong	CBm0366	B. melitensis bv. 3	Human	2007
		Guangdong	CBm0638	B. melitensis bv. 3	Human	2010
		Guangdong	CBm0655	B. melitensis bv. 3	Human	2010
		Inner Mongolia	CBm0013	B. melitensis bv. 3	Sheep	1957
		Inner Mongolia	CBm0023	B. melitensis bv. 3	Sheep	1960
		Inner Mongolia	CBm0239	B. melitensis bv. 1	Sheep	1996
		Inner Mongolia	CBm0254	B. melitensis bv. 3	Sheep	1997
		Inner Mongolia	CBm0255	B. melitensis bv. 3	Sheep	1997
		Inner Mongolia	CBm1083	B. melitensis bv. 1	Human	2016
		Inner Mongolia	CBm1100	B. melitensis bv. 3	Human	2016
		Inner Mongolia	CBm1101	B. melitensis bv. 3	Human	2016
		Inner Mongolia	CBm1103	B. melitensis bv. 3	Human	2016
		Liaoning	CBm0297	B. melitensis bv. 3	Human	2005
		Liaoning	CBm0298	B. melitensis bv. 3	Human	2005
		Liaoning	CBm0299	B. melitensis bv. 3	Human	2005
		Liaoning	CBm0300	B. melitensis bv. 3	Human	2005
		Liaoning	CBm0301	B. melitensis bv. 3	Human	2005
		Liaoning	CBm0302	B. melitensis bv. 3	Human	2005
		Liaoning	CBm0304	B. melitensis bv. 3	Human	2005
		Liaoning	CBm0306	B. melitensis bv. 3	Human	2005
		Liaoning	CBm0328	B. melitensis bv. 3	Human	2006
		Liaoning	CBm0346	B. melitensis bv. 3	Human	2007
		Liaoning	CBm0347	B. melitensis bv. 3	Human	2007
		Liaoning	CBm0348	B. melitensis bv. 3	Human	2007
		Liaoning	CBm0410	B. melitensis bv. 3	Human	2008
		Liaoning	CBm0756	B. melitensis bv. 3	Human	2011
		Shandong	CBm0075	B. melitensis bv. 1	Sheep	1973
		Shandong	CBm0278	B. melitensis bv. 3	Human	2005
		Shandong	CBm0279	B. melitensis bv. 3	Human	2005
		Xinjiang	CBm1023	B. melitensis bv. 2	Sheep	2014
		Xinjiang	CBm1024	B. melitensis bv. 3	Sheep	2014
		This study	ZJBr109	B. melitensis bv. 3	Human	2015
		This study	ZJBr093	B. melitensis bv. 3	Human	2015
		This study	ZJBr112	B. melitensis bv. 3	Human	2015
		This study	ZJBr007	B. melitensis bv. 3	Human	2006
11	17	Henan	CBm0158	B. melitensis bv. 3	Sheep	1982
		Inner Mongolia	CBm0324	B. melitensis bv. 3	Sheep	2006
		Shanxi	CBm0341	B. melitensis bv. 3	Human	2007
		Shanxi	CBm0547	B. melitensis bv. 3	Human	2010
		This study	ZJBr045	B. melitensis bv. 1	Human	2012
		This study	ZJBr034	B. melitensis bv. 3	Human	2012
12	20	Inner Mongolia	CBm0874	B. melitensis bv. 3	Human	2013
		This study	ZJBr006	B. melitensis bv. 3	Human	2006
13	22	Inner Mongolia	CBm0195	B. melitensis bv. 1	Catle	1992
		Inner Mongolia	CBm0867	B. melitensis bv. 1	Human	2013
		Inner Mongolia	CBm0868	B. melitensis bv. 1	Human	2013
		Liaoning	CBm0607	B. melitensis bv. 3	Human	2010
		Qinghai	CBm0139	B. melitensis bv. 3	Sheep	1980
		Shaanxi	CBm1369	B. melitensis bv. 3	Human	2018
		Xinjiang	CBm1076	B. melitensis bv. 3	Sheep	2015
		Yunnan	CBm0526	B. melitensis bv. 3	Human	2009
		Yunnan	CBm0529	B. melitensis bv. 3	Human	2009
		This study	ZJBr023	B. melitensis bv. 3	Goat	2011
		This study	ZJBr026	B. melitensis bv. 3	Human	2011
		This study	ZJBr029	B. melitensis bv. 3	Human	2011
		This study	ZJBr054	B. melitensis bv. 3	Human	2014
14	24	Inner Mongolia	CBm1039	B. melitensis bv. 1	Human	2015
		Liaoning	CBm1347	B. melitensis bv. 3	Human	2018
		This study	ZJBr063	B. melitensis bv. 3	Human	2014
15	26	Hubei	CBm1080	B. melitensis bv. 3	Human	2016
		Jiangsu	CBm0789	B. melitensis bv. 3	Human	2012
		Liaoning	CBm0604	B. melitensis bv. 3	Human	2010
		This study	ZJBr001	B. melitensis bv. 3	Human	2005
16	27	Heilongjiang	CBm0805	B. melitensis bv. 3	Human	2012
		Inner Mongolia	CBm1045	B. melitensis bv. 3	Human	2015
		Inner Mongolia	CBm1089	B. melitensis bv. 3	Human	2016
		Inner Mongolia	CBm1094	B. melitensis bv. 3	Human	2016
		Jiangsu	CBm0854	B. melitensis bv. 3	Human	2013
		Jiangsu	CBm0860	B. melitensis bv. 3	Human	2013
		Liaoning	CBm0599	B. melitensis bv. 3	Human	2010
		Liaoning	CBm0600	B. melitensis bv. 3	Human	2010
		Liaoning	CBm0893	B. melitensis bv. 3	Human	2013
		Liaoning	CBm1342	B. melitensis bv. 3	Human	2018
		Liaoning	CBm1349	B. melitensis bv. 3	Human	2018
		Liaoning	CBm1355	B. melitensis bv. 3	Human	2018
		Shanxi	CBm0796	B. melitensis bv. 3	Human	2012
		Shanxi	CBm0797	B. melitensis bv. 3	Human	2012
		Shanxi	CBm0798	B. melitensis bv. 3	Human	2012
		This study	ZJBr088	B. melitensis bv. 3	Human	2015
		This study	ZJBr085	B. melitensis bv. 3	Human	2015
17	28	Inner Mongolia	CBm0792	B. melitensis bv. 3	Human	2010
		Inner Mongolia	CBm0876	B. melitensis bv. 3	Human	2010
		Inner Mongolia	CBm1091	B. melitensis bv. 3	Human	2018
		Inner Mongolia	CBm1092	B. melitensis bv. 3	Human	2015
		Liaoning	CBm0597	B. melitensis bv. 3	Human	2016
		Liaoning	CBm0606	B. melitensis bv. 3	Human	2011
		Liaoning	CBm1339	B. melitensis bv. 3	Human	2011
		Qinghai	CBm1067	B. melitensis bv. 3	Sheep	2012
		Qinghai	CBm1203	B. melitensis bv. 3	Sheep	2015
		Shandong	CBm0685	B. melitensis bv. 3	Human	2011
		Shandong	CBm0693	B. melitensis bv. 3	Human	2015
		This study	ZJBr032	B. melitensis bv. 3	Human	2013
		This study	ZJBr095	B. melitensis bv. 3	Human	2015
		This study	ZJBr024	B. melitensis bv. 3	Human	2014
		This study	ZJBr108	B. melitensis bv. 3	Human	2014
		This study	ZJBr049	B. melitensis bv. 3	Human	2014
		This study	ZJBr094	B. melitensis bv. 3	Human	2015
		This study	ZJBr079	B. melitensis bv. 3	Human	2015
		This study	ZJBr080	B. melitensis bv. 3	Human	2015
		This study	ZJBr081	B. melitensis bv. 3	Human	2014
		This study	ZJBr099	B. melitensis bv. 3	Hu Sheep	2015
		This study	ZJBr100	B. melitensis bv. 3	Hu Sheep	2015
		This study	ZJBr101	B. melitensis bv. 3	Hu Sheep	2015
		This study	ZJBr102	B. melitensis bv. 3	Hu Sheep	2015
		This study	ZJBr103	B. melitensis bv. 3	Hu Sheep	2015
		This study	ZJBr104	B. melitensis bv. 3	Hu Sheep	2015
		This study	ZJBr072	B. melitensis bv. 3	Human	2014
		This study	ZJBr076	B. melitensis bv. 3	Human	2014
		This study	ZJBr037	B. melitensis bv. 3	Human	2012
		This study	ZJBr067	B. melitensis bv. 3	Human	2014
18	29	Fujian	CBm1323	B. melitensis bv. 3	Human	2018
		Guangdong	CBm0427	B. melitensis bv. 3	Human	2008
		Guangdong	CBm0431	B. melitensis bv. 3	Human	2008
		Guangdong	CBm0441	B. melitensis bv. 3	Human	2008
		Guangdong	CBm0453	B. melitensis bv. 3	Human	2008
		Guangdong	CBm0457	B. melitensis bv. 3	Human	2008
		Guangxi	CBm1245	B. melitensis bv. 3	Human	2016
		Guangxi	CBm1246	B. melitensis bv. 3	Human	2016
		Inner Mongolia	CBm1107	B. melitensis bv. 3	Human	2016
		Jilin	CBm0068	B. melitensis bv. 2	Human	1971
		Liaoning	CBm1356	B. melitensis bv. 3	Human	2018
		Qinghai	CBm0118	B. melitensis bv. 3	Human	1979
		Qinghai	CBm0119	B. melitensis bv. 3	Human	1979
		Shaanxi	CBm1371	B. melitensis bv. 3	Human	2018
		This study	ZJBr105	B. melitensis bv. 3	Human	2015
		This study	ZJBr016	B. melitensis bv. 3	Human	2010
		This study	ZJBr014	B. melitensis bv. 3	Human	2009
19	30	Inner Mongolia	CBm0877	B. melitensis bv. 3	Human	2013
		Inner Mongolia	CBm1000	B. melitensis bv. 3	Human	2014
		This study	ZJBr010	B. melitensis bv. 3	Human	2008
		This study	ZJBr011	B. melitensis bv. 3	Human	2008
20	31	Guangdong	CBm0779	B. melitensis bv. 3	Human	2011
		Guangxi	CBm1244	B. melitensis bv. 3	Human	2016
		Heilongjiang	CBm0554	B. melitensis bv. 3	Human	2010
		Inner Mongolia	CBm0875	B. melitensis bv. 3	Human	2013
		Shanxi	CBm0884	B. melitensis bv. 3	Human	2013
		Shanxi	CBm0885	B. melitensis bv. 3	Human	2013
		This study	ZJBr092	B. melitensis bv. 3	Human	2015
21	32	Hainan	CBm0953	B. melitensis bv. 3	Human	2013
		Hainan	CBm0957	B. melitensis bv. 3	Human	2013
		This study	ZJBr002	B. melitensis bv. 3	Human	2005
22	36	Guangdong	CBm0661	B. melitensis bv. 3	Human	2010
		Hebei	CBm0862	B. melitensis bv. 3	Human	2013
		Heilongjiang	CBm0036	B. melitensis bv. 3	Sheep	1962
		Inner Mongolia	CBm0202	B. melitensis bv. 1	Sheep	1993
		Inner Mongolia	CBm0736	B. melitensis bv. 3	Human	2011
		Inner Mongolia	CBm1003	B. melitensis bv. 3	Human	2014
		Shanxi	CBm0257	B. melitensis bv. 3	Human	1998
		This study	ZJBr078	B. melitensis bv. 3	Human	2014
		This study	ZJBr051	B. melitensis bv. 3	Human	2013
23	37	Shaanxi	CBm1367	B. melitensis bv. 3	Human	2018
		This study	ZJBr071	B. melitensis bv. 3	Human	2014
		This study	ZJBr047	B. melitensis bv. 3	Dog	2012
24	38	Fujian	CBm1322	B. melitensis bv. 3	Human	2018
		This study	ZJBr044	B. melitensis bv. 3	Human	2012
		This study	ZJBr060	B. melitensis bv. 3	Human	2014
25	40	Hebei	CBm0731	B. melitensis bv. 3	Human	2011
		Hebei	CBm0734	B. melitensis bv. 3	Human	2011
		Hebei	CBm0863	B. melitensis bv. 3	Human	2013
		Inner Mongolia	CBm0790	B. melitensis bv. 3	Human	2012
		Inner Mongolia	CBm1040	B. melitensis bv. 1	Human	2015
		Inner Mongolia	CBm1046	B. melitensis bv. 3	Human	2015
		Jiangsu	CBm0979	B. melitensis bv. 3	Human	2014
		Jiangsu	CBm0983	B. melitensis bv. 3	Human	2014
		This study	ZJBr035	B. melitensis bv. 3	Human	2012
26	43	Inner Mongolia	CBm0864	B. melitensis bv. 1	Human	2013
		Inner Mongolia	CBm0865	B. melitensis bv. 1	Human	2013
		Inner Mongolia	CBm0866	B. melitensis bv. 1	Human	2013
		Jiangsu	CBm0980	B. melitensis bv. 3	Human	2014
		Jiangsu	CBm0984	B. melitensis bv. 3	Human	2014
		This study	ZJBr013	B. melitensis bv. 3	Human	2009
		This study	ZJBr115	B. melitensis bv. 3	Human	2009
27	46	Liaoning	CBm0590	B. melitensis bv. 3	Human	2010
		Qinghai	CBm0117	B. melitensis bv. 3	Human	1979
		Shanxi	CBm0795	B. melitensis bv. 3	Human	2012
		Tianjin	CBm0552	B. melitensis bv. 3	Human	2010
		This study	ZJBr077	B. melitensis bv. 3	Human	2014
		This study	ZJBr118	B. melitensis bv. 3	Human	2015
28	47	Guangdong	CBm0778	B. melitensis bv. 3	Human	2011
		Guangdong	CBm0785	B. melitensis bv. 3	Human	2011
		Inner Mongolia	CBm1102	B. melitensis bv. 3	Human	2016
		Liaoning	CBm1338	B. melitensis bv. 3	Human	2018
		Liaoning	CBm1348	B. melitensis bv. 3	Human	2018
		Shanxi	CBm0539	B. melitensis bv. 3	Human	2010
		Shanxi	CBm0882	B. melitensis bv. 3	Human	2013
		This study	ZJBr069	B. melitensis bv. 3	Human	2014
29	48	Inner Mongolia	CBm1096	B. melitensis bv. 3	Human	2016
		Inner Mongolia	CBm1327	B. melitensis bv. 3	Human	2018
		Qinghai	CBm0174	B. melitensis bv. 3	Blue sheep	1987
		Shanxi	CBm0540	B. melitensis bv. 3	Human	2010
		Shanxi	CBm0738	B. melitensis bv. 3	Human	2011
		Shanxi	CBm0747	B. melitensis bv. 3	Human	2011
		Shanxi	CBm0883	B. melitensis bv. 3	Human	2013
		Xinjiang	CBm0762	B. melitensis bv. 3	Goat	2011
		Xinjiang	CBm0843	B. melitensis bv. 3	Sheep	2012
		This study	ZJBr091	B. melitensis bv. 3	Human	2015
30	51	Inner Mongolia	CBm1104	B. melitensis bv. 3	Human	2016
		This study	ZJBr065	B. melitensis bv. 3	Human	2014
a: genotypes numbers are the same as in Fig. 3
